# Supplementary material for: Quantitative Imaging of Blood-Brain Barrier Permeability Following Repetitive Mild Head Impacts
Source: Front Neurol. 2021 Sep 30;12:729464. doi: 10.3389/fneur.2021.729464 (PMC8515019; doi:10.3389/fneur.2021.729464)
Supplement: Supplementary file 5 [file Table_1.XLSX]

## Sheet: ATLAS BREAKDOWN
118 ATLAS
Right Hemisphere			Left Hemisphere
Regino num	Parts in regino		Region num	Parts in region
1	10th cerebellar lobule		60	10th cerebellar lobule
	6th cerebellar lobule			6th cerebellar lobule
	7th cerebellar lobule			7th cerebellar lobule
	8th cerebellar lobule			8th cerebellar lobule
	9th cerebellar lobule			9th cerebellar lobule
2	1st cerebellar lobule		61	1st cerebellar lobule
	2nd cerebellar lobule			2nd cerebellar lobule
	3rd cerebellar lobule			3rd cerebellar lobule
	4th cerebellar lobule			4th cerebellar lobule
	5th cerebellar lobule			5th cerebellar lobule
3	motor trigeminal nucleus		62	motor trigeminal nucleus
	root of trigeminal nerve			root of trigeminal nerve
	principal sensory nucleus trigeminal			principal sensory nucleus trigeminal
	trapezoid body			trapezoid body
4	anterior thalamic nuclei		63	anterior thalamic nuclei
	anterior pretectal nucleus			anterior pretectal nucleus
	central medial thalamic nucleus			central medial thalamic nucleus
	habenula nucleus			habenula nucleus
	lateral dorsal thalamic nucleus			lateral dorsal thalamic nucleus
	medial dorsal thalamic nucleus			medial dorsal thalamic nucleus
	medial pretectal area			medial pretectal area
	parafascicular thalamic nucleus			parafascicular thalamic nucleus
	paraventricular nucleus			paraventricular nucleus
	reuniens nucleus			reuniens nucleus
5	anterior amygdaloid nucleus		64	anterior amygdaloid nucleus
	basal amygdaloid nucleus			basal amygdaloid nucleus
	central amygdaloid nucleus			central amygdaloid nucleus
	cortical amygdaloid nucleus			cortical amygdaloid nucleus
	extended amydala			extended amydala
	intercalated amygdaloid nucleus			intercalated amygdaloid nucleus
	lateral amygdaloid nucleus			lateral amygdaloid nucleus
	medial amygdaloid nucleus			medial amygdaloid nucleus
6	accumbens core		65	accumbens core
	accumbens shell			accumbens shell
	diagonal band of Broca			diagonal band of Broca
	substantia innominata			substantia innominata
	bed nucleus stria terminalis			bed nucleus stria terminalis
	ventral medial striatum			ventral medial striatum
	ventral pallidum			ventral pallidum
7	anterior hypothalamic area		66	anterior hypothalamic area
	dorsal medial nucleus			dorsal medial nucleus
	lateral hypothalamus			lateral hypothalamus
	lateral preoptic area			lateral preoptic area
	magnocellular preoptic nucleus			magnocellular preoptic nucleus
	medial mammillary nucleus			medial mammillary nucleus
	medial preoptic area			medial preoptic area
	paraventricular hypothalamus			paraventricular hypothalamus
	posterior hypothalamic area			posterior hypothalamic area
	premammillary nucleus			premammillary nucleus
	supraoptic nucleus			supraoptic nucleus
	supramammillary nucleus			supramammillary nucleus
	ventral medial nucleus			ventral medial nucleus
8	auditory ctx		67	auditory ctx
	parietal ctx			parietal ctx
9	anterior lobe pituitary		68	anterior lobe pituitary
	arcuate nucleus			arcuate nucleus
	neural lobe pituitary			neural lobe pituitary
	retrochiasmatic nucleus			retrochiasmatic nucleus
	suprachiasmatic nucleus			suprachiasmatic nucleus
10	CA1 dorsal		69	CA1 dorsal
	CA1 hippocampus ventral			CA1 hippocampus ventral
11	anterior cingulate area		70	anterior cingulate area
12	claustrum		71	claustrum
	dorsal lateral striatum			dorsal lateral striatum
13	dentate gyrus dorsal		72	dentate gyrus dorsal
	dentate gyrus ventral			dentate gyrus ventral
14	dorsal medial striatum		73	dorsal medial striatum
15	copula of the pyramis		74	copula of the pyramis
	crus 1 of ansiform lobule			crus 1 of ansiform lobule
	crus 2 of ansiform lobule			crus 2 of ansiform lobule
16	anterior olfactory nucleus		75	anterior olfactory nucleus
	endopiriform nucleus			endopiriform nucleus
17	lateral septal nucleus		76	lateral septal nucleus
	medial septum			medial septum
	triangular septal nucleus			triangular septal nucleus
18	CA2		77	CA2
	CA3 dorsal			CA3 dorsal
	CA3 hippocampus ventral			CA3 hippocampus ventral
19	dorsal raphe		78	dorsal raphe
	interpeduncular nucleus			interpeduncular nucleus
	median raphe nucleus			median raphe nucleus
	raphe linear			raphe linear
	raphe magnus			raphe magnus
	raphe obscurus nucleus			raphe obscurus nucleus
	substantia nigra compacta			substantia nigra compacta
	substantia nigra reticularis			substantia nigra reticularis
	subthalamic nucleus			subthalamic nucleus
	ventral tegmental area			ventral tegmental area
20	primary motor ctx		79	primary motor ctx
21	secondary motor ctx		80	secondary motor ctx
22	frontal association ctx		81	frontal association ctx
	lateral orbital ctx			lateral orbital ctx
	medial orbital ctx			medial orbital ctx
	ventral orbital ctx			ventral orbital ctx
23	central gray		82	central gray
	periaqueductal gray thalamus			periaqueductal gray thalamus
24	interposed nucleus		83	interposed nucleus
	lateral dentate			lateral dentate
	medial cerebellar nucleus fastigial			medial cerebellar nucleus fastigial
	cochlear nucleus			cochlear nucleus
	vestibular nucleus			vestibular nucleus
25	dorsomedial tegmental area		84	dorsomedial tegmental area
	DPGi			DPGi
	pontine nuclei			pontine nuclei
	pontine reticular nucleus caudal			pontine reticular nucleus caudal
	pontine reticular nucleus oral			pontine reticular nucleus oral
	precuniform nucleus			precuniform nucleus
	reticulotegmental nucleus			reticulotegmental nucleus
26	facial nucleus		85	facial nucleus
	inferior olivary complex			inferior olivary complex
	olivary nucleus			olivary nucleus
	periolivary nucleus			periolivary nucleus
	pedunculopontine tegmental area			pedunculopontine tegmental area
	sub coeruleus nucleus			sub coeruleus nucleus
27	caudal piriform ctx		86	caudal piriform ctx
28	rostral piriform ctx		87	rostral piriform ctx
29	paraflocculus cerebellum		88	paraflocculus cerebellum
30	prerubral field		89	prerubral field
	red nucleus			red nucleus
	reticular nucleus midbrain			reticular nucleus midbrain
31	infralimbic ctx		90	infralimbic ctx
	prelimbic ctx			prelimbic ctx
32	lateral posterior thalamic nucleus		91	lateral posterior thalamic nucleus
	posterior thalamic nucleus			posterior thalamic nucleus
	reticular nucleus			reticular nucleus
	ventral anterior thalamic nucleus			ventral anterior thalamic nucleus
	ventrolateral thalamic nucleus			ventrolateral thalamic nucleus
	ventromedial thalamic nucleus			ventromedial thalamic nucleus
	ventral posteriolateral thalamic nucleus			ventral posteriolateral thalamic nucleus
	ventral posteriolmedial thalamic nucleus			ventral posteriolmedial thalamic nucleus
	zona incerta			zona incerta
33	lateral geniculate		92	lateral geniculate
	lemniscal nucleus			lemniscal nucleus
	medial geniculate			medial geniculate
34	globus pallidus		93	globus pallidus
	ventral lateral striatum			ventral lateral striatum
35	White Matter one		94	White Matter one
	White Matter two			White Matter two
36	subiculum dorsal		95	subiculum dorsal
	ventral subiculum			ventral subiculum
37	entorhinal ctx		96	entorhinal ctx
38	external plexiform layer		97	external plexiform layer
39	gigantocellular reticular nucleus pons		98	gigantocellular reticular nucleus pons
40	glomerular layer		99	glomerular layer
41	granular cell layer		100	granular cell layer
42	inferior colliculus		101	inferior colliculus
43	insular ctx		102	insular ctx
44	PCRt		103	PCRt
45	retrosplenial caudal ctx		104	retrosplenial caudal ctx
	retrosplenial rostral ctx			retrosplenial rostral ctx
46	primary somatosensory ctx barrel field		105	primary somatosensory ctx barrel field
47	primary somatosensory ctx forelimb		106	primary somatosensory ctx forelimb
	primary somatosensory ctx hindlimb			primary somatosensory ctx hindlimb
	primary somatosensory ctx shoulder			primary somatosensory ctx shoulder
	primary somatosensory ctx trunk			primary somatosensory ctx trunk
48	primary somatosensory ctx jaw		107	primary somatosensory ctx jaw
49	primary somatosensory ctx upper lip		108	primary somatosensory ctx upper lip
50	secondary somaotsensory ctx		109	secondary somaotsensory ctx
51	simple lobule cerebellum		110	simple lobule cerebellum
52	pineal gland		111	pineal gland
	superior colliculus			superior colliculus
53	tenia tecta ctx		112	tenia tecta ctx
	olfactory tubercles			olfactory tubercles
54	visual 1 ctx		113	visual 1 ctx
55	visual 2 ctx		114	visual 2 ctx
56	locus ceruleus		115	locus ceruleus
	parabrachial nucleus			parabrachial nucleus
	solitary tract nucleus			solitary tract nucleus
57	ectorhinal ctx		116	ectorhinal ctx
	perirhinal ctx			perirhinal ctx
	temporal ctx			temporal ctx
58	flocculus cerebellum		117	flocculus cerebellum
	paramedian lobule			paramedian lobule
59	Ventricle		118	Ventricle
