# Supplementary material for: Quantitative Imaging of Blood-Brain Barrier Permeability Following Repetitive Mild Head Impacts
Source: Front Neurol. 2021 Sep 30;12:729464. doi: 10.3389/fneur.2021.729464 (PMC8515019; doi:10.3389/fneur.2021.729464)
Supplement: Supplementary file 6 [file Table_2.XLSX]

## Sheet: SLOPE-Group analysis
RIGHT HEMISPHERE				Brain Volume %	LEFT HEMISPHERE				Brain Volume %
REGION	1st impact	2nd impact	3rd impact		REGION	1st impact	2nd impact	3rd impact
1	0	0	0	0.010045	60	0	0	0	0.010045		1 TAILED HYPOTHESIS TESTING
2	0	0	0	0.020019	61	0	0	0	0.020019		HYPER TOTAL
3	0	0	0	0.008935	62	0	0	0	0.008935		1st impact	2nd impact	3rd impact
4	0	0	0.0115	0.0083424	63	0	0	0.0115	0.0083424		3	9	24
5	0	0	0	0.010004	64	0	0	0	0.010004
6	0	0	0	0.013055	65	0	0	0	0.013055
7	0	0	0	0.011167	66	0	0	0	0.011167
8	0	0	0	0.011282	67	0	0	0	0.011282
9	0	0	0	0.0027941	68	0	0	0	0.0027941		**Sig data represented if P<0.05 & Q<.1
10	0	0	0	0.0080488	69	0	0	0	0.0080488
11	0	0	0	0.007388	70	0	0	0.031	0.007388
12	0	0	0.0225	0.0095794	71	0	0	0	0.0095794
13	0	0	0	0.0063856	72	0	0	0	0.0063856
14	0	0	0.0225	0.0053555	73	0	0.0305	0.04	0.0053555
15	0	0	0	0.01346	74	0	0	0	0.01346		Brain volume total
16	0	0.0015	0.0245	0.0066366	75	0	0	0	0.0066366		1st impact	2nd impact	3rd impact
17	0	0.047	0.0495	0.005553	76	0	0	0.026	0.005553	Right	0.0162748	0.0121896	0.0757102
18	0	0	0	0.0060625	77	0	0	0	0.0060625	Left	0.0058631	0.0561688	0.109365
19	0	0	0	0.0057358	78	0	0	0	0.0057358	Total	0.0221379	0.0683584	0.185075
20	0	0	0.007	0.011766	79	0	0.0065	0.0035	0.011766
21	0	0	0	0.007366	80	0	0.019	0.0145	0.007366
22	0	0	0	0.0096318	81	0	0.011	0.0095	0.0096318
23	0	0	0	0.005241	82	0	0	0	0.005241
24	0	0	0.007	0.0056693	83	0	0	0	0.0056693
25	0	0	0	0.011245	84	0	0	0	0.011245
26	0	0	0	0.0057411	85	0	0	0	0.0057411
27	0	0	0	0.008216	86	0	0	0	0.008216
28	0	0	0	0.008262	87	0	0.0265	0.0385	0.008262
29	0	0	0	0.007829	88	0	0	0	0.007829
30	0	0	0	0.0071242	89	0	0	0	0.0071242
31	0	0	0	0.0050028	90	0	0	0	0.0050028
32	0	0	0	0.015455	91	0	0	0	0.015455
33	0	0	0	0.0035058	92	0	0	0	0.0035058
34	0.0375	0	0.045	0.0091693	93	0	0	0	0.0091693
35	0	0	0	0.035363	94	0	0	0	0.035363
36	0	0	0.0225	0.0065332	95	0	0	0	0.0065332
37	0	0	0	0.011348	96	0	0	0	0.011348
38	0	0	0	0.006751	97	0	0	0	0.006751
39	0	0	0	0.0053685	98	0	0	0	0.0053685
40	0	0	0	0.008573	99	0	0	0	0.008573
41	0	0	0	0.009496	100	0	0	0	0.009496
42	0	0	0	0.0059185	101	0	0	0.0325	0.0059185
43	0	0	0	0.015064	102	0	0	0	0.015064
44	0	0	0	0.0048939	103	0	0	0	0.0048939
45	0	0	0	0.010732	104	0	0	0.012	0.010732
46	0	0	0	0.009399	105	0	0	0.046	0.009399
47	0	0	0	0.010785	106	0	0	0	0.010785
48	0.021	0	0.0285	0.0071055	107	0	0.0295	0.024	0.0071055
49	0	0	0	0.006682	108	0	0.0215	0.0175	0.006682
50	0	0	0	0.0052795	109	0	0	0	0.0052795
51	0	0	0	0.005542	110	0	0	0	0.005542
52	0	0	0	0.0059462	111	0	0	0	0.0059462
53	0	0	0	0.0058631	112	0.0185	0	0.037	0.0058631
54	0	0	0	0.007162	113	0	0	0	0.007162
55	0	0	0	0.0077425	114	0	0	0	0.0077425
56	0	0	0	0.0026712	115	0	0	0	0.0026712
57	0	0	0	0.007087	116	0	0	0	0.007087
58	0	0	0	0.0052705	117	0	0	0	0.0052705
59	0	0	0	0.00235	118	0	0	0	0.00235

## Sheet: Raw Anova
Pairwise Comparisons							Pre-Multiple comparisons correction
Measure: MEASURE_1							NO CORRECTION
Region	(I) Day	(J) Day	Mean Difference (I-J)	Std. Error	Sig.a		OUTCOME NOTES
							Day2	4
1	1	2	-9.3e-07	0	0.218		Day3	10
		3	-3.902e-07	0	0.362		Day4	30
		4	-6.799e-07	0	0.1985
2	1	2	7.4e-08	0	0.532
		3	-3.216e-07	0	0.3055
		4	-4.096e-07	0	0.1055		**Summary slides on other tabs have multiple comparisons correction applied
3	1	2	-2.858e-07	0	0.416
		3	-2.387e-07	0	0.4165
		4	-1.117e-06	0	0.137
4	1	2	-8.599e-07	0	0.1575
		3	-8.155e-07	0	0.1295
		4	-2.26e-06	0	0.0115
5	1	2	-1.4e-06	0	0.111
		3	-2.567e-06	0	0.1205
		4	-1.684e-06	0	0.1245
6	1	2	-5.814e-07	0	0.2745
		3	-1.051e-06	0	0.139
		4	-1.604e-06	0	0.0685
7	1	2	-2.104e-06	0	0.207
		3	-6.37e-07	0	0.3905
		4	-1.243e-06	0	0.2895
8	1	2	-7.27e-07	0	0.2755
		3	-3.832e-07	0	0.412
		4	-9.008e-07	0	0.222
9	1	2	-4.858e-06	0	0.0815
		3	-4.986e-06	0	0.1405
		4	-3.396e-06	0	0.125
10	1	2	-5.683e-07	0	0.2435
		3	-1.606e-06	0	0.1025
		4	-1.432e-06	0	0.077
11	1	2	5.2e-07	0	0.5985
		3	-1.97e-06	0	0.351
		4	-3.412e-06	0	0.1505
12	1	2	-8.092e-07	0	0.131
		3	-5.732e-07	0	0.165
		4	-1.89e-06	0	0.0225
13	1	2	-2.274e-06	0	0.267
		3	-4.884e-06	0	0.102
		4	-3.094e-06	0	0.1855
14	1	2	-8.356e-07	0	0.135
		3	-9.472e-07	0	0.1075
		4	-2.023e-06	0	0.0225
15	1	2	-5.04e-07	0	0.229
		3	-6.86e-07	0	0.208
		4	-2.621e-07	0	0.3965
16	1	2	-5.006e-07	0	0.225
		3	-2.182e-06	0	0.0015
		4	-2.021e-06	0	0.0245
17	1	2	-5.408e-07	0	0.309
		3	-2.053e-06	0	0.047
		4	-2.301e-06	0	0.0495
18	1	2	-2.292e-06	0	0.0915
		3	-2.264e-06	0	0.095
		4	-2.536e-06	0	0.075
19	1	2	-6.317e-07	0	0.334
		3	8.101e-07	0	0.7055
		4	-9.082e-07	0	0.2625
20	1	2	-8.462e-07	0	0.209
		3	-1.572e-06	0	0.1505
		4	-3.254e-06	0	0.007
21	1	2	1.923e-06	0	0.78
		3	-3.293e-06	0	0.1335
		4	-3.587e-06	0	0.0685
22	1	2	5.322e-08	0	0.522
		3	1.316e-07	0	0.5625
		4	-7.84e-07	0	0.1795
23	1	2	-4.811e-07	0	0.328
		3	-9.036e-07	0	0.2385
		4	-1.146e-06	0	0.121
24	1	2	-1.739e-06	0	0.191
		3	-1.996e-06	0	0.1475
		4	-2.659e-06	0	0.007
25	1	2	3.018e-07	0	0.6755
		3	5.197e-07	0	0.8085
		4	-5.248e-07	0	0.1875
26	1	2	-1.17e-06	0	0.1315
		3	-1.819e-06	0	0.117
		4	-1.404e-06	0	0.0925
27	1	2	-1.345e-06	0	0.307
		3	1.618e-07	0	0.525
		4	-9.386e-07	0	0.3655
28	1	2	-9.034e-07	0	0.232
		3	-1.316e-06	0	0.116
		4	-2.36e-06	0	0.0965
29	1	2	-1.646e-06	0	0.167
		3	-1.44e-06	0	0.191
		4	-1.691e-06	0	0.0735
30	1	2	-7.752e-07	0	0.206
		3	1.753e-07	0	0.5605
		4	-8.46e-07	0	0.1785
31	1	2	-3.509e-06	0	0.0715
		3	-3.249e-06	0	0.069
		4	-4.61e-06	0	0.068
32	1	2	-6.322e-07	0	0.3385
		3	-3.244e-07	0	0.38
		4	-1.667e-06	0	0.0845
33	1	2	-2.21e-06	0	0.2265
		3	-1.164e-06	0	0.3025
		4	-2.212e-06	0	0.1765
34	1	2	-1.644e-06	0	0.0375
		3	-1.115e-06	0	0.102
		4	-2.143e-06	0	0.045
35	1	2	-1.1e-06	0	0.171
		3	-8.26e-07	0	0.2085
		4	-1.312e-06	0	0.1245
36	1	2	-2.658e-07	0	0.3705
		3	-1.507e-06	0	0.098
		4	-1.751e-06	0	0.0225
37	1	2	9.008e-07	0	0.653
		3	-2.694e-07	0	0.4355
		4	-1.143e-06	0	0.1715
38	1	2	-1.821e-06	0	0.184
		3	-3.367e-06	0	0.1605
		4	-8.984e-07	0	0.3205
39	1	2	4.32e-07	0	0.824
		3	2.114e-07	0	0.637
		4	-4.362e-07	0	0.173
40	1	2	-2.27e-06	0	0.213
		3	-3.342e-06	0	0.246
		4	-1.398e-06	0	0.3275
41	1	2	-4.858e-07	0	0.341
		3	-4.514e-06	0	0.05
		4	-3.79e-07	0	0.4065
42	1	2	1.296e-07	0	0.519
		3	-1.61e-06	0	0.1975
		4	-1.712e-06	0	0.088
43	1	2	-1.221e-06	0	0.175
		3	-1.175e-06	0	0.157
		4	-2.312e-06	0	0.076
44	1	2	1.694e-06	0	0.967
		3	5.012e-08	0	0.5135
		4	-1.569e-07	0	0.4505
45	1	2	2.592e-06	0	0.6715
		3	-7.082e-06	0	0.1745
		4	-2.065e-06	0	0.236
46	1	2	-1.161e-06	0	0.151
		3	-2.044e-07	0	0.452
		4	-1.434e-06	0	0.0945
47	1	2	-7.046e-07	0	0.204
		3	-2.148e-07	0	0.4445
		4	-1.742e-06	0	0.0635
48	1	2	-1.735e-06	0	0.021
		3	-9.413e-07	0	0.065
		4	-2.389e-06	0	0.0285
49	1	2	-1.425e-06	0	0.0695
		3	-4.699e-07	0	0.317
		4	-2.165e-06	0	0.0335
50	1	2	-1.072e-06	0	0.1945
		3	-1.378e-06	0	0.1175
		4	-1.621e-06	0	0.06
51	1	2	-2.383e-06	0	0.0715
		3	-2.186e-06	0	0.0845
		4	-1.721e-06	0	0.073
52	1	2	-2.5e-07	0	0.458
		3	-2.356e-06	0	0.1475
		4	-1.841e-06	0	0.043
53	1	2	-6.259e-06	0	0.0375
		3	-5.099e-06	0	0.1015
		4	-4.919e-06	0	0.0995
54	1	2	2.283e-06	0	0.8335
		3	-8.183e-07	0	0.341
		4	-1.208e-07	0	0.476
55	1	2	9.68e-07	0	0.7735
		3	-7.524e-07	0	0.275
		4	-5.314e-07	0	0.341
56	1	2	3.556e-07	0	0.676
		3	2.056e-07	0	0.572
		4	-5.948e-07	0	0.2165
57	1	2	2.419e-06	0	0.8645
		3	2.559e-06	0	0.8315
		4	1.691e-07	0	0.524
58	1	2	-1.411e-06	0	0.115
		3	-1.618e-06	0	0.124
		4	-1.355e-06	0	0.1515
59	1	2	-5.459e-06	0	0.181
		3	-8.004e-06	0	0.1235
		4	-6.346e-06	0	0.1565
60	1	2	-6.378e-07	0	0.0865
		3	-2.688e-07	0	0.3975
		4	-5.5e-07	0	0.2815
61	1	2	1.84e-08	0	0.5105
		3	-4.32e-08	0	0.468
		4	6.544e-08	0	0.5735
62	1	2	-3.959e-07	0	0.379
		3	-1.886e-06	0	0.06
		4	-1.95e-06	0	0.0795
63	1	2	-1.076e-06	0	0.2305
		3	-8.208e-07	0	0.217
		4	-2.335e-06	0	0.0115
64	1	2	-1.946e-06	0	0.2155
		3	-5.444e-07	0	0.407
		4	-2.041e-06	0	0.167
65	1	2	-6.11e-07	0	0.2335
		3	-8.684e-07	0	0.177
		4	-1.612e-06	0	0.117
66	1	2	-3.512e-06	0	0.107
		3	-3.103e-06	0	0.129
		4	-2.437e-06	0	0.128
67	1	2	-1.327e-06	0	0.2315
		3	-2.849e-07	0	0.381
		4	-2.905e-07	0	0.334
68	1	2	8.38e-07	0	0.6235
		3	-2.039e-06	0	0.2555
		4	-7.018e-07	0	0.335
69	1	2	-2.707e-07	0	0.403
		3	7.468e-08	0	0.537
		4	-4.542e-07	0	0.309
70	1	2	-2.079e-06	0	0.2045
		3	-3.278e-07	0	0.457
		4	-6.056e-06	0	0.031
71	1	2	-1.052e-06	0	0.203
		3	-8.62e-07	0	0.2005
		4	-1.896e-06	0	0.0905
72	1	2	-2.081e-06	0	0.2755
		3	-2.459e-06	0	0.2055
		4	-2.333e-06	0	0.205
73	1	2	-8.006e-07	0	0.109
		3	-1.099e-06	0	0.0305
		4	-2.289e-06	0	0.04
74	1	2	4.852e-07	0	0.92
		3	4.746e-08	0	0.565
		4	3.9e-07	0	0.779
75	1	2	-3.101e-07	0	0.3615
		3	-8.747e-07	0	0.2315
		4	-1.383e-06	0	0.0335
76	1	2	-1.142e-06	0	0.1415
		3	-1.153e-06	0	0.1405
		4	-3.173e-06	0	0.026
77	1	2	-1.102e-06	0	0.2035
		3	1.13e-06	0	0.7935
		4	-2.522e-07	0	0.409
78	1	2	-5.354e-07	0	0.322
		3	-6.412e-07	0	0.3305
		4	-8.703e-07	0	0.25
79	1	2	-5.854e-07	0	0.208
		3	-2.83e-06	0	0.0065
		4	-3.395e-06	0	0.0035
80	1	2	-1.511e-06	0	0.146
		3	-4.053e-06	0	0.019
		4	-5.027e-06	0	0.0145
81	1	2	-1.207e-06	0	0.15
		3	-1.414e-06	0	0.011
		4	-2.092e-06	0	0.0095
82	1	2	-1.197e-07	0	0.4335
		3	-1.267e-06	0	0.142
		4	-1.356e-06	0	0.07
83	1	2	-2.879e-06	0	0.16
		3	-2.877e-06	0	0.125
		4	-2.891e-06	0	0.0855
84	1	2	5.272e-08	0	0.535
		3	4.365e-07	0	0.904
		4	-4.479e-07	0	0.1395
85	1	2	-5.212e-07	0	0.34
		3	-1.715e-06	0	0.0995
		4	-9.434e-07	0	0.1765
86	1	2	-2.279e-06	0	0.1975
		3	-1.099e-06	0	0.2985
		4	-5.572e-07	0	0.3915
87	1	2	-5.796e-07	0	0.256
		3	-9.809e-07	0	0.0265
		4	-1.637e-06	0	0.0385
88	1	2	-4.3e-08	0	0.4775
		3	-5.22e-07	0	0.3365
		4	-3.186e-07	0	0.4055
89	1	2	-3.46e-07	0	0.378
		3	-7.762e-07	0	0.237
		4	-8.922e-07	0	0.2335
90	1	2	-1.574e-06	0	0.166
		3	-9.008e-08	0	0.474
		4	-3.137e-06	0	0.0515
91	1	2	-2.542e-06	0	0.128
		3	-1.618e-06	0	0.125
		4	-2.294e-06	0	0.0505
92	1	2	-3.979e-06	0	0.1505
		3	-3.822e-06	0	0.079
		4	-3.492e-06	0	0.085
93	1	2	-1.129e-06	0	0.2405
		3	-8.292e-07	0	0.282
		4	-1.774e-06	0	0.1195
94	1	2	-1.257e-06	0	0.14
		3	-1.118e-06	0	0.163
		4	-1.403e-06	0	0.109
95	1	2	-4.963e-07	0	0.353
		3	9.654e-07	0	0.7465
		4	-1.518e-06	0	0.1005
96	1	2	6.606e-07	0	0.6545
		3	7.874e-07	0	0.704
		4	-1.272e-06	0	0.1495
97	1	2	-1.084e-06	0	0.354
		3	-2.309e-06	0	0.2165
		4	-2.28e-06	0	0.168
98	1	2	-2.781e-07	0	0.38
		3	-5.7e-07	0	0.3085
		4	-1.329e-06	0	0.103
99	1	2	-1.461e-06	0	0.299
		3	-2.145e-06	0	0.2315
		4	-2.773e-06	0	0.098
100	1	2	-6.306e-07	0	0.3545
		3	-2.158e-06	0	0.1725
		4	-1.224e-06	0	0.244
101	1	2	-1.422e-06	0	0.314
		3	-2.565e-06	0	0.15
		4	-3.627e-06	0	0.0325
102	1	2	-6.44e-08	0	0.467
		3	-1.157e-06	0	0.137
		4	-1.038e-06	0	0.139
103	1	2	-7.554e-08	0	0.4705
		3	-8.182e-07	0	0.3305
		4	-1.629e-06	0	0.182
104	1	2	1.746e-07	0	0.5185
		3	-1.734e-07	0	0.475
		4	-5.01e-06	0	0.012
105	1	2	-1.905e-06	0	0.0995
		3	-1.391e-06	0	0.0875
		4	-1.974e-06	0	0.046
106	1	2	-6.103e-07	0	0.2765
		3	-6.995e-07	0	0.2295
		4	-1.835e-06	0	0.0485
107	1	2	-1.49e-06	0	0.079
		3	-1.925e-06	0	0.0295
		4	-2.724e-06	0	0.024
108	1	2	-2.047e-06	0	0.1125
		3	-2.128e-06	0	0.0215
		4	-2.558e-06	0	0.0175
109	1	2	-8.412e-07	0	0.275
		3	-7.986e-07	0	0.2745
		4	-1.365e-06	0	0.12
110	1	2	1.841e-06	0	0.7865
		3	1.29e-06	0	0.6935
		4	1.805e-06	0	0.743
111	1	2	-1.023e-06	0	0.328
		3	-1.969e-06	0	0.1165
		4	-2.97e-06	0	0.039
112	1	2	-5.219e-06	0	0.0185
		3	-2.066e-06	0	0.063
		4	-3.466e-06	0	0.037
113	1	2	-1.556e-06	0	0.2325
		3	-7.044e-06	0	0.0485
		4	-3.43e-06	0	0.1265
114	1	2	1.596e-07	0	0.57
		3	-3.198e-06	0	0.0745
		4	-7.764e-07	0	0.25
115	1	2	-2.698e-07	0	0.395
		3	1.05e-07	0	0.5475
		4	-8.654e-07	0	0.0915
116	1	2	8.286e-07	0	0.723
		3	-5.058e-06	0	0.162
		4	9.622e-08	0	0.522
117	1	2	-4.634e-07	0	0.3025
		3	-4.586e-07	0	0.3595
		4	-5.2e-07	0	0.344
118	1	2	-3.397e-06	0	0.2165
		3	-2.964e-06	0	0.1825
		4	-5.49e-06	0	0.0455
Based on estimated marginal means
a Adjustment for multiple comparisons: Least Significant Difference (equivalent to no adjustments).
