# Supplementary material for: Quantitative Imaging of Blood-Brain Barrier Permeability Following Repetitive Mild Head Impacts
Source: Front Neurol. 2021 Sep 30;12:729464. doi: 10.3389/fneur.2021.729464 (PMC8515019; doi:10.3389/fneur.2021.729464)
Supplement: Supplementary file 7 [file Table_3.XLSX]

## Sheet: Rat1
	Baseline							Day 1							Day 2							Day 3
Regions	Scan1	Scan2	Scan3	Scan4	Scan5	Scan6	Scan7	Scan1	Scan2	Scan3	Scan4	Scan5	Scan6	Scan7	Scan1	Scan2	Scan3	Scan4	Scan5	Scan6	Scan7	Scan1	Scan2	Scan3	Scan4	Scan5	Scan6	Scan7
1	0.066184	0.0702291	0.0706667	0.0708151	0.0706599	0.0700223	0.0645142	0.0664408	0.0656162	0.0687674	0.0689387	0.0689598	0.0700447	0.0688218	0.075653	0.0754256	0.0764466	0.0775725	0.0775366	0.0778626	0.0767168	0.0599911	0.0607383	0.0618256	0.0629382	0.06467	0.063599	0.0624618
2	0.0362164	0.0410541	0.0426999	0.0408856	0.0426974	0.0436058	0.0418191	0.0498916	0.051001	0.0526677	0.0539964	0.0538196	0.0555443	0.0558539	0.0414137	0.0414227	0.0429896	0.0426934	0.0434132	0.0433047	0.0434807	0.0341796	0.0352184	0.0381878	0.0375474	0.0406827	0.0381811	0.0364809
3	0.0862443	0.0911315	0.0914841	0.0902049	0.0915458	0.091636	0.0830484	0.0889435	0.0907552	0.0931573	0.0932717	0.095976	0.0968581	0.0958275	0.0866425	0.0852767	0.0856961	0.085398	0.0859334	0.0865754	0.0873892	0.0652244	0.0660951	0.0675881	0.0680866	0.070977	0.0688416	0.0696243
4	0.0764276	0.0799751	0.0822177	0.0822599	0.0840468	0.0838606	0.0814016	0.0754269	0.0784078	0.0805059	0.0813448	0.0819564	0.083826	0.0827678	0.0585659	0.062387	0.0639247	0.0648099	0.0667742	0.0691541	0.0691901	0.0687331	0.0728064	0.074372	0.0770146	0.0788588	0.0791741	0.0777156
5	0.0769744	0.080146	0.0799561	0.077959	0.0800508	0.0781414	0.0763597	0.0581067	0.0596331	0.0600633	0.0584114	0.0575878	0.0571568	0.0567701	0.079938	0.0795184	0.0803946	0.0817468	0.0816126	0.0834826	0.0838222	0.0774793	0.0790913	0.0804079	0.0819494	0.0826957	0.0803266	0.0801762
6	0.0231412	0.0314738	0.0329307	0.0296511	0.033088	0.0337752	0.0336297	0.0333231	0.0341793	0.0385389	0.0366568	0.0365503	0.0357643	0.0365945	0.0291244	0.0300443	0.0317	0.0324972	0.0328334	0.0341585	0.0333079	0.0349482	0.0365643	0.0383897	0.0424406	0.0423779	0.0427483	0.0405634
7	0.0995716	0.108984	0.109503	0.106685	0.109048	0.111102	0.107838	0.094859	0.0961295	0.100787	0.103194	0.104966	0.103848	0.104566	0.0817043	0.0824662	0.0844855	0.0847277	0.0838246	0.0848581	0.0846368	0.0870079	0.0896622	0.0914095	0.0928414	0.0941542	0.0919759	0.0901002
8	0.0673401	0.0655498	0.0647609	0.0649253	0.0624242	0.0636708	0.0637691	0.0624261	0.064369	0.0656027	0.0650095	0.0661466	0.0652816	0.0675759	0.071724	0.07215	0.0721415	0.0738682	0.0754608	0.0748975	0.0767851	0.0754528	0.0745424	0.0747545	0.0756748	0.0765262	0.0761148	0.0755344
9	0.155786	0.158259	0.160457	0.15722	0.161924	0.167479	0.170637	0.216345	0.225665	0.237311	0.247347	0.252829	0.256326	0.258819	0.151153	0.154582	0.159744	0.164109	0.166814	0.170406	0.173886	0.133034	0.138687	0.142064	0.142082	0.145401	0.141196	0.140573
10	0.0605807	0.059423	0.060808	0.0585425	0.0598783	0.059904	0.0615228	0.0565154	0.0573688	0.0578473	0.057665	0.0570033	0.0562366	0.0578418	0.0598485	0.0607444	0.0613618	0.0617078	0.0637264	0.0638649	0.065385	0.0690425	0.0688455	0.070025	0.0713497	0.0736542	0.0716966	0.0703241
11	0.129289	0.121332	0.123672	0.129103	0.129078	0.130513	0.13839	0.175337	0.178063	0.181928	0.182406	0.183904	0.185607	0.188466	0.12052	0.127518	0.138993	0.144757	0.15292	0.160533	0.165638	0.132678	0.139613	0.137142	0.142915	0.147012	0.154695	0.160187
12	0.0349424	0.0384897	0.0390867	0.0370571	0.0377177	0.0368088	0.0365054	0.0358759	0.0360821	0.0391675	0.0368659	0.0371361	0.0373185	0.0384699	0.0373948	0.0394959	0.0399883	0.0411083	0.0410112	0.0419395	0.0422304	0.0390516	0.0418416	0.0420809	0.0455959	0.0471127	0.047499	0.0457974
13	0.115281	0.117243	0.117643	0.115408	0.117113	0.117453	0.116916	0.0908498	0.0904012	0.0881606	0.0857941	0.0856986	0.0818087	0.0819921	0.115794	0.114279	0.115247	0.115745	0.117586	0.118124	0.115929	0.134385	0.133301	0.132211	0.137152	0.136425	0.137028	0.13559
14	0.038591	0.0415001	0.0421143	0.0418267	0.043681	0.0428324	0.0418216	0.0363696	0.037989	0.0436424	0.0394469	0.0403256	0.0367783	0.0402519	0.0396335	0.0392682	0.0417689	0.0411674	0.0413894	0.0445191	0.0418	0.0457945	0.0478703	0.0482204	0.0505082	0.052961	0.0543051	0.0520421
15	0.0771283	0.0824015	0.0847386	0.084415	0.0853385	0.085028	0.0819007	0.0720688	0.076096	0.0777753	0.0798768	0.0797981	0.0801002	0.0818457	0.0652956	0.0682541	0.0697234	0.0705767	0.0709275	0.0719177	0.0733719	0.0579148	0.0607402	0.0617953	0.0639286	0.0654132	0.0643929	0.0641239
16	0.0383681	0.0380039	0.0422406	0.0407809	0.0405706	0.0396224	0.0397853	0.0448303	0.0455762	0.0451279	0.0448737	0.0435366	0.0429604	0.0441062	0.0367159	0.0400287	0.0389288	0.0405913	0.0436441	0.0439536	0.0463968	0.0332295	0.0336578	0.0366514	0.0401541	0.0417298	0.0426296	0.0407769
17	0.058085	0.0555835	0.0592528	0.0564295	0.0573504	0.0606517	0.0566655	0.0554696	0.0558292	0.0597702	0.0586169	0.0575455	0.0584595	0.0576334	0.04458	0.0478337	0.0499336	0.049318	0.0520819	0.0549235	0.0531329	0.0543425	0.0556406	0.0585291	0.059196	0.0628549	0.0620004	0.062493
18	0.0540804	0.0552623	0.0554091	0.0528649	0.0520975	0.0508693	0.0504819	0.0518171	0.0524658	0.0526729	0.0492379	0.0500058	0.0493743	0.050224	0.0600297	0.0614639	0.0615233	0.0620003	0.0611405	0.06206	0.0616631	0.0732073	0.0730357	0.0745126	0.0756278	0.0739626	0.072897	0.071414
19	0.07952	0.084112	0.0863613	0.0831789	0.0847988	0.0896975	0.0900521	0.0908104	0.0958199	0.0983256	0.100916	0.10272	0.102686	0.10223	0.0765742	0.078569	0.0773269	0.0764822	0.0759536	0.0761609	0.0773825	0.0697256	0.0690987	0.0729065	0.0748227	0.0763647	0.0729789	0.070467
20	0.0496713	0.048064	0.0485584	0.0501271	0.0484889	0.0493571	0.0494973	0.0506484	0.0527269	0.0554046	0.055678	0.0579008	0.0566835	0.0593375	0.0440914	0.0480891	0.0517859	0.0549191	0.0568817	0.0617019	0.0609525	0.0432246	0.0452187	0.0471237	0.0505878	0.0536883	0.0560227	0.0570094
21	0.0870263	0.084656	0.085971	0.0872351	0.086502	0.0898111	0.0926922	0.0933366	0.0955294	0.098932	0.10044	0.102447	0.101341	0.10293	0.0691498	0.0765863	0.0823739	0.087615	0.093955	0.101116	0.104503	0.0999998	0.109885	0.114049	0.117684	0.123687	0.126665	0.130439
22	0.0291178	0.0301922	0.034383	0.0304588	0.0312933	0.0330365	0.034631	0.0551512	0.0592654	0.0629778	0.0634952	0.0656876	0.0666023	0.0693792	0.0356804	0.0373901	0.0381688	0.0385046	0.0405009	0.0433659	0.044354	0.0395047	0.0394843	0.0425546	0.0457676	0.0441661	0.0447212	0.0449353
23	0.0787832	0.0813031	0.0818207	0.0829226	0.0876403	0.0844328	0.0810055	0.0815404	0.081186	0.0817744	0.0822239	0.0822261	0.0829418	0.0816399	0.0657023	0.0664001	0.0679421	0.0712593	0.0715267	0.0703873	0.0719763	0.0629718	0.065945	0.0679845	0.0683701	0.0716322	0.0699855	0.0694819
24	0.0767853	0.078701	0.0816919	0.0779904	0.0813257	0.0800449	0.0742817	0.0771183	0.077057	0.0774363	0.0773792	0.0759971	0.0759486	0.0758302	0.0696006	0.0706407	0.0714732	0.0736039	0.0726874	0.0749924	0.0754472	0.0650361	0.0670546	0.0667374	0.0695327	0.0697094	0.0706543	0.0689974
25	0.0394953	0.0418475	0.043573	0.0440715	0.0449084	0.0460174	0.0461452	0.0465636	0.0472139	0.048831	0.0496727	0.0504451	0.0495294	0.0504874	0.0324019	0.0333613	0.0337008	0.0335403	0.0345079	0.0339029	0.0355805	0.0309567	0.0303299	0.0328473	0.034379	0.0374525	0.0349483	0.034342
26	0.0550695	0.0576123	0.0597201	0.0591422	0.0607294	0.0609925	0.050168	0.0613936	0.0589228	0.0598482	0.0600416	0.0602766	0.0604326	0.0593272	0.0533581	0.0532005	0.0520716	0.054153	0.054242	0.0535706	0.0543784	0.0490937	0.0504026	0.050789	0.0511224	0.0545439	0.05271	0.0532793
27	0.0655597	0.0677546	0.0670692	0.0633325	0.0635353	0.0614553	0.0616515	0.0560991	0.0589708	0.0610499	0.0579486	0.0604486	0.0588807	0.0587411	0.0650521	0.063762	0.0652378	0.0630138	0.0631422	0.0638013	0.0615593	0.0735723	0.0730174	0.0718425	0.0735928	0.0757128	0.072857	0.0707795
28	0.0314487	0.0289197	0.031387	0.0284786	0.0247882	0.0317873	0.0318627	0.0457526	0.0466051	0.0518168	0.044192	0.0456768	0.0433233	0.0472007	0.0351524	0.032488	0.0333334	0.0327273	0.0341584	0.0360845	0.0339254	0.0287735	0.0285828	0.032084	0.0365083	0.0343864	0.0339104	0.0358563
29	0.103166	0.107281	0.107785	0.105907	0.108616	0.108394	0.106244	0.0917314	0.0937372	0.0974583	0.0994782	0.0996829	0.0998032	0.0992867	0.0893407	0.0916327	0.0914553	0.0925758	0.0917196	0.0921894	0.0920932	0.0651942	0.0671878	0.0680348	0.0692085	0.0706157	0.068804	0.0684206
30	0.0646884	0.07083	0.0736634	0.0721272	0.0744347	0.0745885	0.0714893	0.0763787	0.0773585	0.0792659	0.0802448	0.0796899	0.081856	0.0810125	0.0664219	0.0656898	0.0669048	0.0654795	0.0666178	0.0636602	0.0675376	0.0609397	0.0626373	0.0635905	0.0643463	0.0655297	0.0653386	0.0645655
31	0.0361194	0.0306143	0.0359687	0.0343501	0.0335952	0.0355893	0.0386479	0.0607083	0.0610291	0.0599984	0.0597728	0.0623543	0.061538	0.0590185	0.0466226	0.0484901	0.0533029	0.0560465	0.0571733	0.062009	0.0635216	0.068536	0.0692024	0.0696472	0.0732247	0.0741304	0.0759387	0.0761154
32	0.0726363	0.0781103	0.0789884	0.0765108	0.0798112	0.0805634	0.0763435	0.0765308	0.079255	0.0797253	0.0785202	0.0788724	0.0790681	0.0781171	0.068216	0.0681745	0.0699378	0.0712245	0.0717037	0.0729849	0.0738136	0.0745862	0.0772897	0.0784031	0.0797699	0.0818546	0.0803095	0.0807361
33	0.113481	0.121056	0.122717	0.119065	0.11995	0.122717	0.115556	0.110126	0.111265	0.112317	0.112915	0.110741	0.110428	0.112086	0.115244	0.113602	0.116319	0.114729	0.115325	0.116956	0.113908	0.121564	0.119994	0.121945	0.125765	0.12748	0.125771	0.122635
34	0.0397647	0.0388628	0.0390338	0.036475	0.0378305	0.0388224	0.0368068	0.0337251	0.0356524	0.0375484	0.0366644	0.0382785	0.0354435	0.0370882	0.0364423	0.0376289	0.0371574	0.0380117	0.0395989	0.0412288	0.0420143	0.0370995	0.0402399	0.0424731	0.0443488	0.0469074	0.0462984	0.0454135
35	0.0639616	0.0664309	0.0668218	0.0662435	0.0670526	0.0671011	0.0648757	0.0593372	0.0615276	0.0650329	0.0650334	0.0659443	0.0647853	0.0652227	0.0566674	0.056388	0.0568619	0.0574219	0.0579247	0.0581762	0.0579839	0.0582062	0.0596587	0.0616574	0.0639199	0.0657055	0.0639096	0.0616737
36	0.0637132	0.0644768	0.0662606	0.0651908	0.0655114	0.0665941	0.0627178	0.0659493	0.0669711	0.0666308	0.0652208	0.0660503	0.0639049	0.0678226	0.0608671	0.0622301	0.0634283	0.0626618	0.063515	0.0649591	0.0655804	0.0689309	0.0686613	0.0693487	0.0735786	0.0733798	0.071743	0.0719646
37	0.161215	0.165004	0.165731	0.16452	0.167286	0.169074	0.166038	0.170312	0.171924	0.173208	0.172099	0.172084	0.17248	0.172927	0.149925	0.152365	0.154062	0.154874	0.155733	0.15708	0.159089	0.128884	0.130625	0.131466	0.134259	0.133872	0.13475	0.135887
38	0.145141	0.143703	0.139289	0.141383	0.143552	0.143943	0.140175	0.175645	0.179216	0.175544	0.176329	0.176313	0.176571	0.177698	0.175595	0.17775	0.182372	0.185526	0.187722	0.188661	0.190287	0.196773	0.203805	0.202972	0.204306	0.207312	0.207787	0.209116
39	0.0428404	0.0449182	0.0446731	0.0461362	0.0465129	0.0459542	0.046518	0.0435062	0.0441897	0.0448526	0.0464945	0.0481736	0.0482161	0.0456058	0.0428145	0.043091	0.0419218	0.0429715	0.0436467	0.0435811	0.0438017	0.0364003	0.0386673	0.0419219	0.0400927	0.0451249	0.0399277	0.0395449
40	0.169986	0.166694	0.167237	0.166754	0.169447	0.170361	0.172768	0.21735	0.221975	0.220025	0.227243	0.230744	0.233539	0.230821	0.203964	0.208069	0.207308	0.207846	0.209188	0.20787	0.208966	0.21709	0.222815	0.222256	0.223818	0.224164	0.225178	0.223906
41	0.0860412	0.0845586	0.0838669	0.0845695	0.0867203	0.0851478	0.0826472	0.102346	0.1031	0.10067	0.101765	0.104641	0.104749	0.103786	0.111615	0.115164	0.117413	0.118859	0.121081	0.121139	0.122347	0.133162	0.134972	0.136635	0.136829	0.136103	0.139304	0.139493
42	0.124075	0.130522	0.13261	0.131926	0.136567	0.134301	0.131519	0.134563	0.132655	0.14017	0.14025	0.142328	0.141228	0.142451	0.11109	0.112776	0.114334	0.116407	0.117837	0.120907	0.121701	0.0898189	0.0926039	0.0928585	0.0933941	0.0959063	0.0961051	0.0954706
43	0.068	0.0657979	0.0659214	0.0646812	0.0619584	0.0645977	0.0640594	0.0638054	0.066768	0.0681593	0.0655848	0.0672636	0.0663276	0.0680388	0.0544729	0.0532127	0.0544484	0.0549967	0.0549562	0.055776	0.0552506	0.0505983	0.0511523	0.0518642	0.0549924	0.0557371	0.0545039	0.0546447
44	0.063742	0.0703755	0.0714204	0.0724648	0.0745908	0.0717333	0.065389	0.0603955	0.0561106	0.057914	0.0591161	0.0581652	0.0588871	0.0579837	0.0641125	0.0633546	0.0667967	0.0671362	0.0666105	0.0666331	0.0684563	0.0542782	0.0541655	0.054888	0.0548626	0.0554179	0.0550868	0.0557778
45	0.301659	0.300422	0.302167	0.302189	0.305	0.305176	0.306132	0.231748	0.233093	0.243995	0.249169	0.249076	0.251253	0.250783	0.195065	0.203163	0.211613	0.219716	0.228218	0.236734	0.244177	0.188328	0.195053	0.196669	0.196749	0.200111	0.205551	0.207037
46	0.0454509	0.0457264	0.0449792	0.0451807	0.0443509	0.0440504	0.0431301	0.0514417	0.0524326	0.0544174	0.053512	0.055085	0.0547724	0.0557561	0.0516759	0.0521816	0.0537046	0.0548096	0.0559615	0.0568699	0.0585684	0.0508138	0.0502932	0.0507044	0.0519305	0.0525503	0.0538878	0.052593
47	0.0408261	0.0424707	0.0428321	0.0405253	0.0434724	0.042698	0.0413672	0.0492956	0.0521008	0.0533778	0.0503715	0.0521997	0.0531612	0.0563636	0.0450136	0.0471144	0.0513982	0.0511987	0.0542169	0.0557185	0.0553216	0.0412076	0.0425405	0.0428217	0.0460789	0.047233	0.0504463	0.0517712
48	0.0335282	0.0366983	0.0370328	0.0301094	0.0357647	0.0353743	0.0350818	0.0356196	0.0377644	0.0404016	0.037733	0.0410476	0.0402695	0.0427674	0.0330501	0.0332669	0.0337902	0.0340239	0.0350461	0.0376326	0.0352388	0.0313447	0.0319529	0.0347815	0.0396337	0.0402719	0.0390345	0.0386831
49	0.0483309	0.0483231	0.0479191	0.0479629	0.0462285	0.0468995	0.046426	0.0533729	0.0548693	0.0567923	0.0577529	0.0597277	0.0584908	0.060648	0.049206	0.049821	0.0485822	0.0501098	0.0502403	0.0530257	0.0538303	0.0487069	0.0487015	0.0502967	0.0520994	0.0544352	0.0533021	0.054483
50	0.0628342	0.0626547	0.0619505	0.0604983	0.059456	0.0612892	0.0610637	0.0559045	0.0585031	0.0617437	0.0620136	0.0626771	0.0641492	0.0663408	0.0533522	0.0556653	0.0562963	0.0562459	0.0584375	0.060163	0.0612895	0.0501796	0.0519469	0.053484	0.0526106	0.0567736	0.0561559	0.0545964
51	0.0416081	0.0463619	0.0466364	0.0475254	0.0481677	0.0495635	0.0455244	0.0488762	0.0528207	0.0533403	0.052665	0.0543263	0.054773	0.055095	0.0489653	0.0502742	0.0512813	0.0529145	0.0533154	0.0538021	0.0546846	0.0408828	0.0441943	0.0459251	0.0469354	0.0481352	0.0456752	0.0450445
52	0.111579	0.111313	0.113681	0.112982	0.11721	0.118767	0.111306	0.109936	0.109168	0.115713	0.118148	0.118899	0.117795	0.118402	0.0783777	0.0818387	0.0861863	0.0870895	0.0896156	0.0914264	0.094012	0.0660783	0.0708438	0.0703282	0.0711903	0.0750773	0.0745492	0.0743746
53	0.06211	0.0741602	0.0792167	0.0715331	0.0750403	0.0778655	0.073662	0.0950365	0.101861	0.106663	0.107115	0.106529	0.104307	0.108608	0.0962422	0.0949763	0.0977374	0.0992295	0.102362	0.106399	0.105864	0.107875	0.10736	0.114412	0.114269	0.115434	0.117059	0.114804
54	0.185118	0.184126	0.185103	0.18457	0.183468	0.182955	0.172748	0.18801	0.187793	0.187669	0.185738	0.186436	0.185484	0.185716	0.190768	0.19303	0.195743	0.196069	0.197332	0.197555	0.201221	0.144165	0.144623	0.145446	0.142258	0.145593	0.147739	0.152045
55	0.149303	0.150544	0.15139	0.149563	0.148863	0.149154	0.141767	0.10976	0.110172	0.107489	0.106819	0.107814	0.105687	0.106007	0.123018	0.125136	0.125015	0.124729	0.124577	0.123773	0.125021	0.129606	0.127262	0.129977	0.128461	0.131124	0.129991	0.132128
56	0.0499885	0.0559669	0.0562215	0.0551881	0.0606167	0.0589219	0.0560994	0.0504522	0.0533535	0.0548792	0.0528279	0.0533966	0.0546784	0.0535293	0.0531935	0.0498235	0.0498244	0.0489483	0.0495811	0.052291	0.0496558	0.0449387	0.045395	0.0464898	0.0477931	0.0507632	0.0489072	0.0467412
57	0.276884	0.278967	0.277058	0.276397	0.276925	0.273383	0.269905	0.199332	0.204385	0.204233	0.201077	0.201735	0.201778	0.199982	0.252903	0.251244	0.248928	0.24617	0.243881	0.242645	0.236981	0.226171	0.22572	0.222666	0.223517	0.222903	0.223743	0.218541
58	0.0653632	0.0698376	0.0720057	0.0707717	0.0717601	0.0712639	0.069786	0.0617731	0.0648192	0.0671213	0.0682808	0.0679423	0.0680016	0.0681914	0.0607579	0.05907	0.0615572	0.0614425	0.0621427	0.0622124	0.0626946	0.0509681	0.0507371	0.0521958	0.054067	0.0563753	0.05411	0.0509194
59	0.133834	0.135783	0.137293	0.137679	0.140159	0.139438	0.132951	0.13557	0.13996	0.149659	0.148954	0.151479	0.147335	0.154732	0.0893801	0.0965101	0.0998301	0.106796	0.112111	0.120638	0.120554	0.0879512	0.0908671	0.0910316	0.0917376	0.0947373	0.0912435	0.0924799
60	0.0573145	0.0621533	0.0643606	0.0639782	0.0640907	0.0607608	0.0585885	0.0505205	0.0507411	0.0523168	0.0536161	0.0519533	0.0521253	0.053168	0.0506148	0.052572	0.0536483	0.0545565	0.0554871	0.055868	0.0558152	0.0508818	0.0525765	0.0545992	0.0559115	0.0577313	0.0578034	0.0549946
61	0.0486302	0.0526782	0.0541338	0.0549729	0.0568341	0.0566864	0.0542219	0.0500486	0.0498936	0.0525251	0.0529761	0.0546289	0.0555648	0.0566419	0.0404529	0.0414472	0.0421534	0.0434864	0.0434634	0.0443497	0.0446037	0.0318716	0.0326392	0.0350025	0.0354369	0.0374801	0.0347185	0.0342494
62	0.0730528	0.0784616	0.0780496	0.0751146	0.0782375	0.0785054	0.0692952	0.0477598	0.0473711	0.0498976	0.0476499	0.0481102	0.0494554	0.0473442	0.0577104	0.0589553	0.0593391	0.0608693	0.0599768	0.0603058	0.0580816	0.0504662	0.0501684	0.0505018	0.052175	0.0551203	0.0523543	0.0531198
63	0.0714459	0.0729189	0.0729398	0.0747661	0.075632	0.0741454	0.0693326	0.0619573	0.0624939	0.0650248	0.0662782	0.0659741	0.0672342	0.0672801	0.0669761	0.068666	0.0702692	0.0724116	0.0721465	0.0733675	0.0730352	0.054721	0.0579636	0.0579734	0.0612686	0.0624868	0.0605305	0.0610621
64	0.0665679	0.0706751	0.0698944	0.0640675	0.0679873	0.0628897	0.0609473	0.0820387	0.0837785	0.0863562	0.0873207	0.0868874	0.0857881	0.0861689	0.0837162	0.082953	0.0838356	0.083565	0.0828194	0.0840301	0.0839767	0.0767556	0.0797814	0.0815082	0.0792771	0.0831666	0.0801764	0.0804555
65	0.0219426	0.0306076	0.0316485	0.0302807	0.0332575	0.0340714	0.0329571	0.0286022	0.0320364	0.0327087	0.0335723	0.0341695	0.0342898	0.0345587	0.0292466	0.0294722	0.0302784	0.0314762	0.0323338	0.0323691	0.0334196	0.0289258	0.0300853	0.0334267	0.0358677	0.0362371	0.035609	0.0337763
66	0.0839022	0.0872997	0.0895473	0.087449	0.0882018	0.0880901	0.0857754	0.0609176	0.0632779	0.0644033	0.0643706	0.0648046	0.0636046	0.0633083	0.0817221	0.0823846	0.0845914	0.0841997	0.0859543	0.08551	0.0841438	0.0706879	0.0752821	0.0765024	0.078549	0.0777557	0.0773573	0.0765184
67	0.0576092	0.0579034	0.0579684	0.0581328	0.0576253	0.0568045	0.0583903	0.0661433	0.0671313	0.0660085	0.0657206	0.0655346	0.0650927	0.0664665	0.075306	0.0746607	0.0754678	0.0739158	0.0754318	0.0752887	0.0756882	0.0793574	0.0780714	0.080553	0.0818367	0.0823652	0.0816941	0.0812416
68	0.124432	0.133881	0.136649	0.132266	0.133189	0.133473	0.126931	0.135555	0.138712	0.144001	0.142782	0.148736	0.148516	0.146582	0.132583	0.13753	0.138498	0.142607	0.143009	0.146997	0.148733	0.138111	0.136731	0.140739	0.143474	0.141959	0.141502	0.139697
69	0.0559168	0.0525007	0.0542969	0.0530091	0.0542067	0.0529685	0.0523525	0.0575474	0.0584713	0.0584895	0.0590815	0.0587964	0.0568814	0.058327	0.0665219	0.0664199	0.0658576	0.0661756	0.0666259	0.0668466	0.0649474	0.057466	0.0569861	0.0586009	0.0586897	0.0620388	0.0602697	0.0582815
70	0.170094	0.169223	0.169647	0.168242	0.168401	0.164495	0.141014	0.0878971	0.0880648	0.0930692	0.0927217	0.09207	0.0934599	0.0923203	0.131001	0.129089	0.130718	0.129597	0.128674	0.12645	0.126059	0.0388966	0.0417757	0.0441586	0.0439675	0.0490419	0.0491511	0.0487016
71	0.0368428	0.0364794	0.0361751	0.035699	0.0372915	0.0355444	0.0333254	0.0372274	0.0398036	0.0400963	0.0408574	0.0415684	0.0412972	0.0415642	0.0352453	0.0365817	0.0378806	0.0374653	0.0383827	0.0388541	0.0411862	0.0405772	0.0411587	0.0415577	0.045428	0.0462581	0.044409	0.0440538
72	0.111608	0.113374	0.113002	0.111963	0.113921	0.110841	0.113826	0.120182	0.124271	0.123589	0.12327	0.123175	0.121977	0.122728	0.119388	0.119084	0.120874	0.121106	0.122838	0.124269	0.125345	0.114058	0.115944	0.115697	0.118828	0.120022	0.11915	0.119368
73	0.0436588	0.0450731	0.0463514	0.0466075	0.0478362	0.0450835	0.0429228	0.038172	0.0401601	0.0410175	0.040196	0.0430046	0.0417496	0.0412059	0.0479906	0.0469355	0.0473023	0.0498316	0.0491149	0.0506333	0.0508639	0.0405197	0.0416164	0.0449589	0.0462705	0.0466831	0.048143	0.0447013
74	0.0639233	0.0706625	0.0714981	0.0721642	0.0733983	0.0722641	0.0709889	0.0597621	0.0626541	0.0638176	0.0655834	0.0633551	0.0640427	0.0642196	0.0563539	0.057651	0.0585773	0.0594696	0.0604414	0.0603841	0.061358	0.0520856	0.0541177	0.0559084	0.0566333	0.0591364	0.0584112	0.0554543
75	0.0336142	0.0325188	0.0330788	0.0318132	0.0314967	0.0354788	0.0329035	0.0529495	0.055347	0.0515976	0.0506697	0.0502812	0.0501146	0.051231	0.038958	0.0407295	0.04313	0.0439252	0.0433565	0.0435546	0.0468088	0.0448536	0.0441612	0.0461964	0.0487584	0.049753	0.0493907	0.0512041
76	0.0640995	0.0656436	0.0660508	0.0643596	0.067745	0.0652648	0.0593764	0.0518478	0.0540564	0.0544717	0.0552112	0.053696	0.0527907	0.0530746	0.0551279	0.054266	0.0561327	0.0557501	0.0563412	0.058508	0.0595026	0.0397592	0.0436934	0.0457941	0.0477814	0.05073	0.0501224	0.0473289
77	0.0559569	0.0577317	0.0571808	0.0554127	0.0557003	0.0540002	0.0521464	0.0564832	0.0569272	0.0575445	0.0542712	0.0581808	0.0551703	0.0542565	0.0811838	0.0787703	0.0774299	0.0761237	0.0760282	0.0773449	0.0728055	0.07088	0.0714683	0.0698113	0.0716824	0.0702584	0.0702306	0.0682877
78	0.0649171	0.0710226	0.0736337	0.070612	0.0739506	0.0760018	0.0784755	0.0607581	0.064337	0.06518	0.0654019	0.0670149	0.0670263	0.0681808	0.0665365	0.0685451	0.0707162	0.0699506	0.0721618	0.0725039	0.0742534	0.0681834	0.0720826	0.0735864	0.0760557	0.0791444	0.0757149	0.072331
79	0.046843	0.0470962	0.0473438	0.04665	0.051163	0.0465246	0.042099	0.0500919	0.0521706	0.0514442	0.0513602	0.0505145	0.0521028	0.0523363	0.0483469	0.0491086	0.0502928	0.0495058	0.0517619	0.0524965	0.0529264	0.0436325	0.0453299	0.0463603	0.0475214	0.0516453	0.0524561	0.0526538
80	0.083113	0.0841328	0.0839026	0.0814865	0.0838763	0.0812505	0.0699496	0.0540279	0.0562326	0.0592059	0.05665	0.0561566	0.0580949	0.0602218	0.0665068	0.0687011	0.0738734	0.0740914	0.0751128	0.0753195	0.0755693	0.0408784	0.0434118	0.0449618	0.0455941	0.048201	0.0495217	0.0500869
81	0.0309156	0.0314087	0.030595	0.030122	0.0304155	0.032232	0.0286532	0.0361867	0.0388301	0.0412306	0.0408405	0.0406241	0.0414741	0.0450846	0.0259841	0.0265588	0.0277217	0.0283914	0.0281964	0.0279091	0.0296004	0.0260403	0.0270989	0.0281028	0.0308821	0.0315562	0.0320599	0.0331201
82	0.0746747	0.074051	0.0774672	0.0755456	0.0774282	0.0745431	0.0714216	0.0622955	0.0618339	0.0618681	0.0635879	0.0632455	0.0615688	0.0623511	0.0698575	0.0716724	0.0740192	0.0752376	0.0756403	0.075364	0.0769171	0.0522051	0.0525178	0.0554426	0.0581675	0.0579446	0.0575784	0.055761
83	0.0778733	0.0824269	0.0821586	0.0832735	0.085023	0.0813019	0.0775424	0.0666084	0.0662446	0.0681004	0.0666505	0.0662801	0.0663275	0.0649381	0.0680305	0.069434	0.0702099	0.0712318	0.0702756	0.0719152	0.072612	0.0605231	0.0621725	0.0637862	0.0642356	0.0664832	0.066001	0.0659597
84	0.0391096	0.0395877	0.0409833	0.0417285	0.0432195	0.0436303	0.0438874	0.0371241	0.0356394	0.0391443	0.0397768	0.0398807	0.0388297	0.0391825	0.0401979	0.0406857	0.0401148	0.0423975	0.0415655	0.0424622	0.0427908	0.0244777	0.0241033	0.0252444	0.0278679	0.0300466	0.0276984	0.0278694
85	0.0525979	0.0579384	0.0582433	0.0576978	0.0593928	0.057253	0.0548268	0.0580707	0.0592971	0.0597136	0.0624643	0.0639402	0.061928	0.0606517	0.0594956	0.0588622	0.0610008	0.0596835	0.0609506	0.0612413	0.0625129	0.0477052	0.047318	0.0478585	0.052362	0.0522236	0.050443	0.0516412
86	0.0720665	0.0763739	0.07162	0.0692656	0.0690567	0.067184	0.0690784	0.0728592	0.0757328	0.0758379	0.0753314	0.0747376	0.0735999	0.0737639	0.089951	0.0895109	0.0905874	0.0888789	0.0909793	0.0920169	0.0913255	0.0985725	0.0984031	0.10217	0.102489	0.101345	0.0984567	0.0922285
87	0.0228566	0.0250251	0.023562	0.0208089	0.0219812	0.0255813	0.0270875	0.0471995	0.0490168	0.0487625	0.0488778	0.0486634	0.0484405	0.0485769	0.0240656	0.0230727	0.0242628	0.023676	0.0271369	0.0281189	0.0285387	0.0339197	0.0344353	0.0371387	0.0384648	0.0415805	0.0396966	0.0393974
88	0.100025	0.105392	0.10496	0.103262	0.105535	0.104592	0.0982613	0.0760712	0.077131	0.0765531	0.0779895	0.0761448	0.0759005	0.0763579	0.0818402	0.0835102	0.0857708	0.0862143	0.0858591	0.0864265	0.0863528	0.0768993	0.0789547	0.0803018	0.0815631	0.0827949	0.0799341	0.0802117
89	0.0542776	0.0621626	0.0637063	0.0618775	0.0649636	0.064426	0.0611808	0.0517648	0.0543786	0.0580457	0.0563936	0.0555055	0.056185	0.0570472	0.064927	0.0653875	0.0659171	0.0673591	0.0680483	0.0680312	0.0676311	0.0524926	0.0552328	0.0549341	0.0564322	0.0585663	0.0569542	0.0575713
90	0.0788047	0.0766643	0.078015	0.0725952	0.0736214	0.0711188	0.0618992	0.0444337	0.0493488	0.0489194	0.0481305	0.047912	0.0490389	0.0468947	0.0535903	0.0533266	0.0519981	0.052481	0.051524	0.0487354	0.0500408	0.0203522	0.022735	0.0246091	0.0253799	0.0256101	0.0271067	0.02426
91	0.0607079	0.0676739	0.0677043	0.0662728	0.0697183	0.068259	0.0637993	0.064916	0.0674674	0.0690631	0.0673959	0.0671277	0.0678321	0.0683491	0.0679514	0.067957	0.0693039	0.0701238	0.0706154	0.0724777	0.0720993	0.0653516	0.0656168	0.0680069	0.0690554	0.0693526	0.0707167	0.0694126
92	0.114816	0.121934	0.125166	0.119718	0.122763	0.117765	0.106762	0.0899393	0.0899094	0.0903048	0.0864925	0.087029	0.083832	0.0852387	0.116361	0.115042	0.117611	0.115243	0.118722	0.118584	0.116947	0.114036	0.111111	0.110477	0.112873	0.112895	0.111407	0.110544
93	0.0339595	0.0353601	0.0336938	0.0313303	0.0320505	0.030621	0.0285073	0.0374629	0.0385597	0.0368416	0.039363	0.0400126	0.0392143	0.0405612	0.0366557	0.0365757	0.0363205	0.0387253	0.038774	0.0381107	0.038796	0.0408139	0.0387176	0.0432204	0.0434747	0.0443171	0.0434091	0.0423973
94	0.0536954	0.0549377	0.0558664	0.0560019	0.0564285	0.0568041	0.055556	0.0511059	0.0536603	0.0548848	0.0557329	0.0553066	0.0564509	0.0564389	0.0568147	0.0574948	0.0590417	0.0593009	0.0601448	0.0602366	0.0599015	0.0518504	0.053057	0.0548137	0.0556412	0.0572834	0.056377	0.0550691
95	0.0620449	0.0635178	0.0629115	0.062187	0.063003	0.0615356	0.0575737	0.0715446	0.0737625	0.0750915	0.0747832	0.0755876	0.0753957	0.0772643	0.0834779	0.0838142	0.0842287	0.0830939	0.0835933	0.0833468	0.0825509	0.0566044	0.0577154	0.058818	0.0606906	0.0614769	0.0628511	0.0597497
96	0.163217	0.16964	0.169667	0.169309	0.172188	0.170683	0.165626	0.134521	0.134244	0.133786	0.134099	0.13331	0.134322	0.132931	0.138366	0.140279	0.141553	0.142053	0.142951	0.144497	0.14404	0.119212	0.122303	0.124308	0.124196	0.124442	0.12451	0.124168
97	0.163164	0.168218	0.164908	0.162606	0.163728	0.158444	0.14666	0.137995	0.139907	0.139223	0.13803	0.140934	0.142456	0.140705	0.118156	0.119334	0.117773	0.119479	0.120166	0.117186	0.118891	0.134312	0.136918	0.138275	0.137714	0.139835	0.141303	0.140521
98	0.047942	0.0475558	0.0481112	0.0460061	0.0466978	0.0488303	0.0442723	0.0284785	0.0293202	0.0293546	0.0306936	0.0302995	0.0290322	0.0294441	0.0302526	0.0304883	0.0299288	0.0310474	0.0313143	0.0325086	0.0294512	0.023293	0.0231177	0.0254803	0.0271156	0.0282361	0.0273273	0.0244461
99	0.23044	0.232885	0.232962	0.232334	0.235146	0.234533	0.22634	0.177911	0.179094	0.18037	0.181689	0.185707	0.183743	0.186162	0.165373	0.164528	0.163865	0.164699	0.161993	0.159531	0.157778	0.117076	0.121878	0.123964	0.125356	0.124658	0.129569	0.127524
100	0.096179	0.0962551	0.0963837	0.0948139	0.0951752	0.0923579	0.089429	0.0995041	0.0995857	0.0983894	0.0999983	0.101678	0.102779	0.103329	0.0898286	0.0906741	0.0919048	0.0919981	0.0923257	0.0940515	0.0928952	0.0974741	0.0983994	0.0995459	0.0995289	0.101439	0.100158	0.101674
101	0.157858	0.16132	0.163227	0.164115	0.168492	0.166354	0.155995	0.131243	0.133737	0.138823	0.138321	0.138653	0.136961	0.138666	0.109608	0.11253	0.116508	0.118198	0.121525	0.123897	0.125681	0.0926972	0.0950536	0.0961179	0.0986515	0.098609	0.1008	0.101985
102	0.0587278	0.0559484	0.0561451	0.0567876	0.0570752	0.0553045	0.0579188	0.0594078	0.0636003	0.0624112	0.0619641	0.062662	0.0634078	0.0629252	0.0502617	0.0521181	0.0536939	0.0538082	0.0558762	0.0567475	0.0588286	0.059686	0.060395	0.0629732	0.0653674	0.0658096	0.0659054	0.0681473
103	0.0661334	0.0699293	0.0695706	0.070268	0.0681062	0.0696481	0.0643125	0.0637197	0.0629669	0.0652799	0.0650469	0.0630451	0.0655092	0.0650319	0.0648417	0.0632885	0.0649575	0.0640336	0.0661514	0.0667363	0.0650067	0.0552372	0.0558568	0.0579547	0.0592752	0.0626676	0.0597819	0.0600551
104	0.268325	0.269733	0.268256	0.266714	0.266711	0.263002	0.241127	0.176279	0.175417	0.182744	0.18616	0.187861	0.187164	0.186916	0.271465	0.269301	0.269582	0.268167	0.264874	0.260803	0.259308	0.113798	0.115911	0.11523	0.114395	0.11533	0.115825	0.116372
105	0.0485812	0.0434197	0.0413234	0.0430712	0.0433742	0.0424277	0.0409101	0.0570987	0.0579609	0.0574897	0.0563995	0.0562484	0.0560387	0.0584381	0.0490429	0.0496488	0.0495637	0.0514744	0.0514059	0.0524929	0.053545	0.0638611	0.0610477	0.0619499	0.0645744	0.0638023	0.0661879	0.066951
106	0.0380581	0.0365111	0.0369473	0.0395269	0.0374855	0.0368448	0.0360033	0.0480633	0.0493256	0.0494782	0.0478497	0.0490163	0.0498165	0.050879	0.0388152	0.0391131	0.0412805	0.0410094	0.0417782	0.0425993	0.0437396	0.0458202	0.044606	0.0470454	0.0491706	0.0507912	0.0519103	0.0527229
107	0.0352844	0.0306723	0.0302476	0.0356522	0.0327384	0.0294101	0.0320057	0.0424138	0.0441377	0.0439004	0.0447274	0.042998	0.0465712	0.0458696	0.0334698	0.0346588	0.0352836	0.036651	0.037409	0.0388911	0.0366191	0.041221	0.0400692	0.0425072	0.0440903	0.0468145	0.0482503	0.04886
108	0.0406531	0.0370551	0.039368	0.0402592	0.0377011	0.0402954	0.0390794	0.0598247	0.0604179	0.0624231	0.0603305	0.061325	0.0614387	0.0649315	0.0486332	0.0496036	0.0511579	0.0501059	0.0521927	0.053509	0.0553239	0.0612258	0.0619875	0.0612359	0.0660329	0.0671651	0.0681017	0.071794
109	0.045324	0.0461471	0.0448677	0.0454636	0.0439143	0.0440435	0.0463937	0.0507712	0.0552602	0.0555349	0.0543702	0.0557857	0.0560857	0.0574884	0.0435875	0.0465822	0.048103	0.0481148	0.0498708	0.0478906	0.0509531	0.0559827	0.0550464	0.0581407	0.0611018	0.0611204	0.0607429	0.0605894
110	0.0334344	0.0389532	0.0399915	0.0395631	0.0405558	0.0392545	0.0337417	0.0361218	0.0345326	0.0362741	0.037625	0.0370466	0.036214	0.0383353	0.0435947	0.0438905	0.0447674	0.0451071	0.0452162	0.0452275	0.046798	0.0335029	0.0364696	0.0380503	0.0380675	0.042594	0.0394639	0.0395347
111	0.100613	0.106002	0.103699	0.10663	0.108516	0.106247	0.0983488	0.0896017	0.0886925	0.0935454	0.0961853	0.0958059	0.0979692	0.0964347	0.0889362	0.0928353	0.0934283	0.0951262	0.0988587	0.0983872	0.0958572	0.0604976	0.0628874	0.0644711	0.0653381	0.0670853	0.0675124	0.0677933
112	0.128733	0.133437	0.134635	0.130356	0.134936	0.138217	0.133923	0.130064	0.140614	0.147286	0.154434	0.156515	0.157471	0.159964	0.0986019	0.0958252	0.0959328	0.0968518	0.0989727	0.0996294	0.101543	0.102187	0.102449	0.104654	0.106546	0.10933	0.109285	0.106741
113	0.253684	0.252233	0.252385	0.251377	0.251165	0.248959	0.235204	0.216931	0.213585	0.214714	0.210056	0.210644	0.208611	0.209281	0.235793	0.238067	0.240626	0.23996	0.239424	0.240693	0.239399	0.190523	0.193819	0.194562	0.190087	0.193238	0.194142	0.194826
114	0.163222	0.165229	0.164472	0.16297	0.162164	0.160807	0.153873	0.132616	0.131925	0.13231	0.129788	0.127219	0.125537	0.126722	0.157769	0.159071	0.160247	0.158834	0.157826	0.156969	0.155821	0.135724	0.135424	0.136993	0.136399	0.136942	0.135763	0.13481
115	0.0491278	0.0560358	0.0588214	0.0563415	0.0564045	0.0587633	0.0522214	0.0503108	0.0483653	0.0513891	0.0511702	0.0531357	0.0509325	0.0542966	0.0538338	0.0513668	0.0533332	0.0552573	0.0512897	0.0540656	0.0536055	0.0419288	0.0437689	0.0434436	0.0475093	0.0462659	0.0449915	0.0450071
116	0.255637	0.258863	0.257667	0.256546	0.258435	0.256019	0.25386	0.197495	0.200209	0.200331	0.199171	0.19939	0.19751	0.196953	0.250421	0.25238	0.253178	0.253885	0.254697	0.25406	0.255503	0.222296	0.223628	0.223835	0.224703	0.224874	0.224317	0.223485
117	0.0629405	0.0715586	0.0739207	0.0713049	0.0754357	0.0767736	0.0740236	0.0651532	0.0671868	0.0704845	0.0723523	0.0742807	0.0744686	0.0768025	0.0638408	0.0638263	0.0631765	0.0640287	0.0652774	0.0673364	0.0680796	0.0538735	0.0532735	0.0551714	0.0574535	0.0599704	0.0574328	0.0540951
118	0.126964	0.125866	0.122822	0.128633	0.128304	0.131135	0.111376	0.133654	0.139554	0.148421	0.146731	0.150503	0.152911	0.152043	0.122897	0.125118	0.127017	0.127013	0.129811	0.128204	0.129584	0.062499	0.0648238	0.0694553	0.0687755	0.073161	0.0745446	0.0734972

## Sheet: Rat2
	Baseline							Day 1							Day 2							Day 3
Regions	Scan1	Scan2	Scan3	Scan4	Scan5	Scan6	Scan7	Scan1	Scan2	Scan3	Scan4	Scan5	Scan6	Scan7	Scan1	Scan2	Scan3	Scan4	Scan5	Scan6	Scan7	Scan1	Scan2	Scan3	Scan4	Scan5	Scan6	Scan7
1	0.048982	0.0481923	0.0497297	0.0517293	0.052509	0.0546051	0.0512824	0.0340151	0.0350101	0.0353579	0.0350563	0.0367356	0.0373135	0.0380957	0.0239917	0.0257932	0.0260376	0.0271549	0.0263494	0.0271621	0.0280384	0.0380786	0.0366124	0.0381118	0.0375536	0.0391612	0.0404766	0.0429093
2	0.0351626	0.0352713	0.0354825	0.0350733	0.0359083	0.0384646	0.0350657	0.028216	0.0283483	0.0282711	0.0283542	0.0292537	0.0290842	0.028633	0.021322	0.0222954	0.021533	0.0221972	0.0218852	0.0228333	0.0224136	0.0309983	0.0305602	0.0300122	0.0296958	0.0314691	0.0324211	0.0328209
3	0.044811	0.0433344	0.0445682	0.0460871	0.044327	0.0456972	0.041165	0.0368084	0.0375281	0.0363285	0.0364814	0.0374144	0.0381792	0.0380248	0.0240699	0.0222928	0.0239033	0.0264258	0.0269222	0.0254578	0.0273408	0.037858	0.0359768	0.0377902	0.0366326	0.037019	0.0401063	0.0402476
4	0.0850542	0.08618	0.0882305	0.0891755	0.0903818	0.0961091	0.0697187	0.0655933	0.0637145	0.0636573	0.0642268	0.0645539	0.0650293	0.0656203	0.0667085	0.0748655	0.0718074	0.0677838	0.066613	0.0691429	0.0702233	0.0823869	0.0809401	0.0807206	0.0803382	0.0820646	0.0845316	0.0855781
5	0.124889	0.125025	0.127814	0.129771	0.130743	0.134947	0.122071	0.118327	0.116675	0.117503	0.119014	0.121969	0.12177	0.122506	0.102828	0.102682	0.108095	0.11096	0.112369	0.116746	0.116677	0.109211	0.106654	0.10627	0.10658	0.109992	0.111872	0.114537
6	0.0433468	0.0440163	0.0449518	0.0456515	0.0442049	0.0478261	0.0416342	0.0419745	0.0424386	0.0436381	0.0452605	0.0451884	0.0450618	0.0454704	0.0312491	0.0339517	0.0339328	0.0358702	0.0382529	0.0379725	0.0404036	0.0380432	0.037513	0.0355871	0.0362638	0.0385012	0.0408025	0.0410146
7	0.093994	0.0952678	0.0941145	0.0953244	0.097784	0.0986602	0.101397	0.0770327	0.0764118	0.0793377	0.0810026	0.0802555	0.0815681	0.0815003	0.0607941	0.0596364	0.0622526	0.0654994	0.0657583	0.0684604	0.0696027	0.0725252	0.0729692	0.0707288	0.0723717	0.0752459	0.0772054	0.0770373
8	0.0680131	0.0691486	0.0691648	0.0709428	0.0704981	0.0732449	0.0743018	0.0610578	0.0617801	0.062422	0.0607344	0.0616414	0.0615669	0.062099	0.0627611	0.0596633	0.0579078	0.0566613	0.0555871	0.0565608	0.0539818	0.0597848	0.0589054	0.0581088	0.0579028	0.059191	0.0594443	0.0604283
9	0.141361	0.142579	0.146696	0.146805	0.156858	0.155259	0.119974	0.106844	0.107485	0.112942	0.107948	0.114699	0.112509	0.11222	0.074904	0.0827634	0.0866711	0.09501	0.0990676	0.105363	0.105934	0.0995018	0.0958991	0.0991587	0.096774	0.101711	0.104649	0.106179
10	0.104741	0.104272	0.106166	0.107057	0.109952	0.11046	0.0961295	0.0877188	0.0878243	0.0860676	0.0879288	0.0892925	0.0898199	0.0903821	0.0651993	0.0705975	0.0724339	0.0740883	0.0733567	0.0756035	0.0752107	0.0896041	0.0897751	0.0897341	0.0899618	0.091358	0.0916564	0.0926113
11	0.132966	0.135102	0.138808	0.141245	0.147853	0.152206	0.137855	0.128283	0.126511	0.127735	0.12693	0.127244	0.125878	0.12839	0.160114	0.170496	0.155454	0.149499	0.147794	0.144231	0.145337	0.144768	0.143217	0.141815	0.144047	0.144316	0.147599	0.15097
12	0.0506358	0.0518279	0.0526702	0.0524936	0.0524466	0.0551976	0.0503282	0.0487929	0.0491877	0.0495268	0.0497243	0.0502497	0.050918	0.0503008	0.046436	0.0480915	0.0460916	0.0473881	0.045669	0.0471291	0.0485723	0.0466895	0.04751	0.0475679	0.045834	0.0475561	0.0509222	0.0503034
13	0.153756	0.153124	0.154516	0.156279	0.159392	0.161383	0.15081	0.122769	0.12262	0.127381	0.129752	0.132923	0.135432	0.136584	0.0896164	0.0987751	0.103219	0.108789	0.110989	0.116731	0.126288	0.119068	0.117846	0.121133	0.123827	0.128094	0.129545	0.134055
14	0.0580278	0.0573514	0.0588722	0.0613184	0.0598409	0.0597825	0.0536673	0.0532474	0.0540344	0.051017	0.0535128	0.0532646	0.0529539	0.0556479	0.0451142	0.0482626	0.0494022	0.0503191	0.0510379	0.0498816	0.0508184	0.0544424	0.0539697	0.0521242	0.0534223	0.055701	0.0560318	0.0578161
15	0.0651168	0.0656566	0.0665449	0.0669005	0.0665476	0.0689048	0.0560498	0.0464882	0.0470388	0.0470144	0.0479088	0.0479142	0.0471271	0.0468285	0.034305	0.0367784	0.0365363	0.0372754	0.0361542	0.0374432	0.0374159	0.0548772	0.0541183	0.0548621	0.0553116	0.055757	0.0577984	0.0578303
16	0.0603333	0.0626163	0.0629467	0.0624151	0.0650562	0.063932	0.0678447	0.0540461	0.0567157	0.0579776	0.0572448	0.0595164	0.059921	0.059065	0.0571713	0.0578514	0.0584216	0.0634426	0.0653913	0.0645001	0.0650781	0.0539446	0.0533863	0.0554191	0.0528926	0.0572979	0.0571155	0.0569561
17	0.0813048	0.0827027	0.0840113	0.0862197	0.0877261	0.0889951	0.0806406	0.0691669	0.0694862	0.0698639	0.0685545	0.0709487	0.0712898	0.0742839	0.0608447	0.0653542	0.0651901	0.0672607	0.0671325	0.0665225	0.0715865	0.0664048	0.0656265	0.0643813	0.0666801	0.0677505	0.0691386	0.0723687
18	0.101715	0.103588	0.103696	0.103531	0.103025	0.104414	0.100951	0.0866297	0.0846107	0.0895679	0.0919336	0.0931813	0.0941038	0.0944158	0.0690987	0.0682992	0.0699516	0.071176	0.0729615	0.077722	0.0778576	0.0921066	0.0903971	0.093232	0.093449	0.0962883	0.0978622	0.10054
19	0.0621003	0.0612874	0.0617431	0.0627225	0.0626544	0.0663786	0.0643243	0.0426125	0.0443139	0.0433943	0.0448744	0.0453132	0.0413218	0.0437387	0.0321553	0.0334959	0.0317683	0.030965	0.0306995	0.0314935	0.0338719	0.0447487	0.0443517	0.0433687	0.04529	0.0460531	0.0478224	0.0497594
20	0.0786271	0.0807016	0.081238	0.0833871	0.0848932	0.0876111	0.0677781	0.0585282	0.0585793	0.0582709	0.0590036	0.0582111	0.0590871	0.0594052	0.0555903	0.0684945	0.0654244	0.0643892	0.0625499	0.0604868	0.0594174	0.0653713	0.0645078	0.0636746	0.0626265	0.0615972	0.0639151	0.0647163
21	0.171496	0.174952	0.176591	0.178449	0.181496	0.186241	0.164547	0.126505	0.124717	0.124711	0.126075	0.125553	0.126292	0.125918	0.118413	0.135967	0.141881	0.140153	0.140865	0.140299	0.141692	0.14017	0.139894	0.138953	0.135949	0.133081	0.135387	0.135632
22	0.0599101	0.0643676	0.0653599	0.0650374	0.0691302	0.0729946	0.0638654	0.0726495	0.0752782	0.0760594	0.0761863	0.0774102	0.0760662	0.0767183	0.0911551	0.0933966	0.0890746	0.0915382	0.0912689	0.0900927	0.0941737	0.102579	0.101262	0.102096	0.100614	0.101634	0.103931	0.106004
23	0.0841091	0.0859802	0.086752	0.0869855	0.0898892	0.0886205	0.0846803	0.0614232	0.0620562	0.0650766	0.0652131	0.0661685	0.0646342	0.0674188	0.0504532	0.052914	0.0564007	0.0574889	0.0565872	0.0582829	0.0591784	0.0713724	0.072177	0.0693805	0.071315	0.073021	0.0732491	0.0753064
24	0.0632592	0.0633127	0.0617691	0.0616601	0.0632167	0.0646441	0.0552791	0.0526184	0.055135	0.0568993	0.0559397	0.0581704	0.055914	0.055641	0.03712	0.0334889	0.0339376	0.0373125	0.0390765	0.0402213	0.042448	0.0538587	0.0513949	0.0548831	0.0538304	0.0546136	0.0579077	0.057789
25	0.0325686	0.0314068	0.0332887	0.0314307	0.0338991	0.0334499	0.0305078	0.0280322	0.0273377	0.0271801	0.0285527	0.0300805	0.0277781	0.0295717	0.0219085	0.0210311	0.0207255	0.0213288	0.0207804	0.0218014	0.0219625	0.0377501	0.0340998	0.0368618	0.0364811	0.0370494	0.0397095	0.0402759
26	0.0446321	0.0439412	0.0423105	0.0445655	0.0442093	0.0466776	0.0367275	0.0316521	0.035877	0.0333955	0.0359744	0.0355179	0.0357908	0.035044	0.0224712	0.0219596	0.0256574	0.0292259	0.0292831	0.0311328	0.032188	0.0369976	0.0350012	0.0356399	0.0355293	0.0361844	0.0383939	0.039134
27	0.0839722	0.0861176	0.0879106	0.0886828	0.0866631	0.0891145	0.109943	0.0751	0.0755497	0.0778733	0.0771963	0.0772394	0.0769125	0.0754132	0.0737643	0.0622699	0.0656522	0.0690787	0.0675796	0.0671095	0.067303	0.0705928	0.07014	0.0693909	0.0703231	0.0694398	0.0711649	0.072821
28	0.0418007	0.0453102	0.0454036	0.0467479	0.0471447	0.0477486	0.0513391	0.044073	0.0443165	0.0462187	0.0484286	0.0501143	0.0482827	0.048325	0.0384537	0.0446805	0.0429506	0.0436193	0.0448341	0.0502066	0.0503111	0.0342951	0.0333256	0.0331564	0.0319795	0.0344218	0.0370819	0.0391495
29	0.0689339	0.0694504	0.0687079	0.0694464	0.0704565	0.0714185	0.0604817	0.0560602	0.0565899	0.0578548	0.0567508	0.0584558	0.0583945	0.0580277	0.0409545	0.0411025	0.0444017	0.046069	0.045406	0.0457175	0.0465078	0.062629	0.0625414	0.0622522	0.0623444	0.0637416	0.065276	0.0660168
30	0.0634834	0.0626183	0.0635627	0.063121	0.0646215	0.0654315	0.0594582	0.0473128	0.0469807	0.04844	0.0497751	0.0496594	0.0495578	0.0506271	0.0378973	0.0371568	0.0379524	0.0382953	0.0390495	0.0392156	0.0403246	0.0593885	0.0597703	0.0581141	0.0572103	0.0599133	0.0619132	0.0635904
31	0.0856457	0.0883456	0.0903382	0.0873148	0.0887942	0.0938109	0.0817179	0.0809154	0.0809167	0.0862377	0.0866972	0.0881816	0.0920244	0.0922919	0.0831367	0.0842412	0.0741551	0.0757933	0.0761167	0.0819963	0.08288	0.074614	0.0744254	0.0777543	0.0771054	0.0769814	0.0792279	0.0848448
32	0.0729696	0.0747569	0.0761039	0.0757297	0.0762278	0.0797823	0.0753181	0.0674478	0.0681574	0.0679104	0.0686512	0.070561	0.0693238	0.0691777	0.0641624	0.0614942	0.0587876	0.058048	0.0579201	0.060037	0.0614188	0.0726899	0.0720379	0.072221	0.0724604	0.0744332	0.0755679	0.0766866
33	0.105935	0.10484	0.106185	0.105774	0.107325	0.110327	0.10454	0.0962443	0.0992572	0.0975613	0.0989563	0.102771	0.10764	0.106408	0.0735346	0.0740937	0.073558	0.0752856	0.0780941	0.0817755	0.084716	0.10056	0.0984123	0.100836	0.101114	0.104687	0.106686	0.112963
34	0.0513647	0.0514135	0.0532091	0.0520996	0.051171	0.0558518	0.0522911	0.0488493	0.0488236	0.0506587	0.0514417	0.0515481	0.0516938	0.0522962	0.0444278	0.0433517	0.0430589	0.0436502	0.0444473	0.0464864	0.0459857	0.0475855	0.0464506	0.0468206	0.044405	0.0479567	0.0481401	0.0487078
35	0.0720091	0.0733132	0.0735588	0.0737188	0.0741132	0.0754058	0.0727136	0.0565051	0.0564225	0.0576379	0.058188	0.0582916	0.0596629	0.0609941	0.050602	0.0507857	0.0517535	0.0525478	0.0539274	0.0537348	0.0561037	0.0613917	0.0604915	0.0592555	0.0605879	0.0621381	0.0639527	0.0645219
36	0.0958623	0.09772	0.0990113	0.100809	0.10304	0.104226	0.0839868	0.082346	0.0802719	0.0843608	0.0820526	0.0835857	0.0826859	0.0833308	0.0725467	0.0704065	0.0701166	0.0724141	0.0715195	0.0742336	0.0743934	0.0944256	0.0933517	0.0917237	0.0912071	0.0926339	0.0937441	0.0957189
37	0.113298	0.114837	0.116275	0.118386	0.120707	0.124313	0.113236	0.094825	0.0937055	0.0946069	0.0944137	0.0939482	0.093806	0.0944197	0.083998	0.0846255	0.081974	0.0826218	0.081442	0.0809461	0.0812112	0.0987513	0.0962052	0.0950618	0.0948875	0.0958071	0.0976524	0.0979646
38	0.217692	0.219085	0.224942	0.227966	0.230622	0.228343	0.220417	0.231457	0.232362	0.233505	0.233318	0.233287	0.233422	0.231812	0.211117	0.217389	0.22245	0.220637	0.221699	0.220578	0.218007	0.201862	0.200528	0.198621	0.200357	0.197999	0.199628	0.201884
39	0.0325841	0.0338516	0.0335237	0.0334579	0.0326458	0.034431	0.0390839	0.0207246	0.0210191	0.0209383	0.022348	0.0224893	0.0221447	0.0212931	0.0152068	0.0122851	0.0142759	0.015765	0.0153046	0.0174937	0.0192091	0.0255274	0.0241801	0.025151	0.026084	0.0282587	0.0277827	0.0294366
40	0.230401	0.235324	0.236527	0.239879	0.242216	0.242762	0.228882	0.191266	0.191471	0.190668	0.195389	0.192751	0.193803	0.197634	0.189841	0.195693	0.200871	0.200617	0.199775	0.199686	0.199701	0.205846	0.203501	0.206722	0.207323	0.20962	0.211975	0.215229
41	0.234784	0.240775	0.242303	0.241224	0.246448	0.242181	0.227838	0.181916	0.182869	0.183769	0.184764	0.187264	0.18534	0.187116	0.189391	0.190286	0.200241	0.204672	0.205945	0.208487	0.20909	0.162976	0.159375	0.158576	0.156183	0.154747	0.156715	0.156693
42	0.103212	0.10595	0.10887	0.110991	0.115709	0.117408	0.0925483	0.0739082	0.0741086	0.0768431	0.077755	0.0808682	0.0808224	0.0826295	0.0602069	0.0617081	0.0607139	0.0610258	0.0617364	0.0633554	0.068881	0.0887733	0.090132	0.0902849	0.0906089	0.0919171	0.0948488	0.0965185
43	0.0418994	0.0426659	0.0442997	0.0454057	0.0451463	0.0469622	0.0463587	0.0419941	0.0430014	0.0427425	0.0426353	0.0437697	0.0436406	0.0443587	0.0409091	0.0414262	0.0397057	0.0395625	0.0403195	0.0417595	0.0442974	0.0369003	0.0369517	0.0351091	0.0359995	0.0385687	0.0399401	0.0400182
44	0.0565478	0.055192	0.0578466	0.0595389	0.0575114	0.0563022	0.0559504	0.0394519	0.0365939	0.0388669	0.0385296	0.0380243	0.0373311	0.0360092	0.0244454	0.0240766	0.026229	0.0279373	0.0262894	0.0281448	0.0297629	0.0376025	0.0350357	0.0350224	0.0361665	0.0358277	0.0384827	0.0382605
45	0.361402	0.365304	0.37185	0.375733	0.381484	0.382457	0.313934	0.256918	0.260811	0.260204	0.262469	0.260424	0.263723	0.265501	0.195394	0.254535	0.267797	0.267068	0.264007	0.26255	0.26652	0.316049	0.317423	0.314269	0.31225	0.311399	0.316783	0.318133
46	0.0528875	0.0545092	0.0538894	0.0543473	0.0541876	0.0558441	0.0574186	0.0466599	0.0476754	0.0478922	0.0472224	0.047576	0.0485318	0.0470612	0.0546646	0.049168	0.0448876	0.0436288	0.0429664	0.042936	0.042874	0.0466206	0.0449415	0.0460133	0.0452002	0.0448845	0.0466944	0.0467388
47	0.0461111	0.0476936	0.0475044	0.0473847	0.0498251	0.0508871	0.0462353	0.0421973	0.0411106	0.0416465	0.0421757	0.0420503	0.0411236	0.0415544	0.0488693	0.0469228	0.041013	0.0402056	0.0388513	0.0379139	0.0392781	0.0414906	0.0404859	0.039529	0.0386254	0.0395451	0.0405229	0.0399341
48	0.0323598	0.0328875	0.0357635	0.0331677	0.0317935	0.036167	0.0275659	0.0311999	0.0325546	0.0312787	0.0325129	0.0319682	0.0309447	0.0334988	0.0309592	0.0330062	0.0294304	0.0292361	0.0295017	0.0310621	0.0291304	0.032796	0.0309883	0.0295579	0.0307406	0.0330539	0.0330412	0.0332621
49	0.0473483	0.0493868	0.0502886	0.0497509	0.0488585	0.0476511	0.0488171	0.0435886	0.0433839	0.0453913	0.0434954	0.0429458	0.044461	0.0443408	0.0467077	0.0424588	0.0386402	0.0387373	0.0392559	0.0371982	0.0390301	0.0386176	0.0383843	0.040112	0.0372983	0.0395605	0.0405731	0.0399202
50	0.050637	0.0519766	0.0517528	0.0529092	0.0525254	0.0531941	0.0547206	0.0507938	0.0505551	0.0485849	0.0504602	0.0500839	0.0494376	0.0497148	0.0473118	0.0464175	0.0456227	0.0453922	0.0453386	0.0463954	0.0446346	0.0435722	0.0414022	0.042056	0.0386543	0.0419609	0.0428935	0.0439131
51	0.0600779	0.0612277	0.06294	0.060127	0.0611985	0.0627118	0.0472223	0.0493444	0.0490935	0.0498381	0.0510987	0.0504355	0.0517023	0.0530227	0.032	0.0335009	0.0378864	0.0374237	0.0368351	0.0380991	0.0391659	0.0578119	0.057225	0.057003	0.0576619	0.0595009	0.0594978	0.0594447
52	0.127084	0.128997	0.131956	0.133322	0.136527	0.140723	0.109852	0.0846256	0.0883628	0.0913135	0.0938359	0.0928989	0.0961238	0.0975481	0.0716325	0.0862043	0.092288	0.0885866	0.0890021	0.0891855	0.093172	0.121476	0.12281	0.121439	0.120916	0.122664	0.126292	0.127621
53	0.159375	0.160531	0.163472	0.165731	0.168172	0.164179	0.140704	0.141286	0.137858	0.14363	0.148052	0.154228	0.153087	0.15595	0.137798	0.142918	0.14124	0.148024	0.15114	0.155484	0.160228	0.134008	0.133719	0.135845	0.137138	0.143663	0.147779	0.150084
54	0.210613	0.211259	0.214413	0.217613	0.22242	0.225606	0.190519	0.19743	0.198929	0.196986	0.196526	0.195069	0.194864	0.19607	0.160584	0.182057	0.181252	0.177698	0.175152	0.171251	0.171627	0.189802	0.187014	0.186222	0.185397	0.18521	0.187242	0.188428
55	0.167211	0.167757	0.170798	0.171569	0.17181	0.173092	0.154427	0.14446	0.144675	0.145817	0.146252	0.144797	0.146418	0.145374	0.116617	0.123212	0.126288	0.125121	0.124115	0.123992	0.123351	0.143077	0.14199	0.141196	0.139359	0.139961	0.142225	0.142597
56	0.0550204	0.055223	0.0564288	0.0551172	0.0547583	0.0563333	0.0519202	0.0473787	0.0483934	0.0451918	0.0485713	0.0486007	0.0491579	0.0482004	0.0350382	0.0398821	0.0374365	0.038756	0.0414912	0.0410486	0.042149	0.0481453	0.0462786	0.0457025	0.0484672	0.0489624	0.0505152	0.0533607
57	0.170585	0.174119	0.177358	0.182527	0.183981	0.18641	0.188838	0.140196	0.139542	0.140074	0.140865	0.139472	0.137792	0.13914	0.135887	0.145171	0.145935	0.142603	0.139715	0.139055	0.140188	0.140023	0.13935	0.138543	0.138654	0.141117	0.143796	0.145698
58	0.0645011	0.0620406	0.0622913	0.0607679	0.0615629	0.0624094	0.0510302	0.0518642	0.0505441	0.0474351	0.0514504	0.0477922	0.048673	0.0523896	0.0392806	0.0399995	0.0410156	0.0440816	0.0439186	0.0427102	0.0424702	0.0575392	0.0552707	0.0557787	0.0557416	0.0578486	0.059727	0.0600748
59	0.124102	0.121844	0.129098	0.133321	0.133023	0.141233	0.115097	0.0855261	0.0862765	0.0848191	0.0872506	0.0870934	0.08643	0.0891559	0.0909225	0.122901	0.111663	0.110046	0.108062	0.106262	0.110176	0.112091	0.112243	0.114905	0.112278	0.11677	0.118024	0.122678
60	0.0510763	0.0516741	0.0532256	0.052644	0.0546674	0.0555137	0.048417	0.0329777	0.0334178	0.0338909	0.0343687	0.0362428	0.0359259	0.0365711	0.0235602	0.0270886	0.0264324	0.025854	0.0265081	0.0270156	0.027315	0.0455034	0.0448692	0.0454516	0.0476412	0.0483351	0.0494294	0.0500437
61	0.0350038	0.0350474	0.0356421	0.0357475	0.036552	0.0388388	0.0350831	0.0291006	0.0281442	0.0276901	0.029057	0.0293601	0.0287444	0.0293047	0.0177179	0.0180914	0.0187336	0.0189833	0.0190834	0.0205777	0.0208048	0.030956	0.0298575	0.03025	0.0304783	0.0311086	0.0320677	0.032255
62	0.0638589	0.0663999	0.0678548	0.0690837	0.0686728	0.066831	0.0559072	0.0475257	0.0455319	0.0461258	0.0456943	0.0464165	0.0451056	0.0470277	0.0356575	0.0387287	0.0409026	0.0417953	0.0423721	0.042988	0.0421809	0.0521251	0.0514584	0.0513791	0.0514352	0.0530292	0.0552113	0.0550163
63	0.0629618	0.0627108	0.0644029	0.0645333	0.0659151	0.0671237	0.058077	0.0634412	0.0649419	0.0657516	0.0649878	0.06632	0.0657607	0.0666707	0.061278	0.0666504	0.0614175	0.0606008	0.0605798	0.0602116	0.0631175	0.0612474	0.0591576	0.0599668	0.0604388	0.0621246	0.0642579	0.0657095
64	0.10201	0.104927	0.10505	0.105341	0.10644	0.106045	0.114537	0.0892261	0.0892778	0.0893301	0.0899221	0.0905353	0.0899541	0.089555	0.0840045	0.0755971	0.0747004	0.0764847	0.0746343	0.073569	0.0741543	0.0783206	0.0758157	0.0768928	0.0756215	0.0784489	0.0786252	0.0788001
65	0.0414173	0.041816	0.0422896	0.0407293	0.0404569	0.0426585	0.0401046	0.0373311	0.0387223	0.0398677	0.0405976	0.0402642	0.0390007	0.0391806	0.0351178	0.0344465	0.0332581	0.0352823	0.0352271	0.0352256	0.0348016	0.0361319	0.0345067	0.0360411	0.0350373	0.0369169	0.0382988	0.0389977
66	0.119786	0.119659	0.120898	0.122831	0.123524	0.123055	0.11299	0.100752	0.101519	0.103598	0.105308	0.106951	0.107381	0.108629	0.0799435	0.0805074	0.0883289	0.0914748	0.0935965	0.0952053	0.0991714	0.0809066	0.0781743	0.0801936	0.0806286	0.0832481	0.0852434	0.0861377
67	0.112269	0.1169	0.118363	0.118029	0.118571	0.11597	0.118055	0.0885134	0.0897984	0.0902402	0.089769	0.0910239	0.0900671	0.089992	0.0797609	0.077121	0.0787578	0.0803837	0.0805682	0.079425	0.0794161	0.0827342	0.0820777	0.081717	0.08166	0.0810959	0.0830595	0.0827585
68	0.108818	0.116318	0.120128	0.123287	0.123082	0.124429	0.120208	0.088551	0.0908734	0.0912321	0.0900289	0.0896939	0.0890144	0.0910565	0.0772901	0.0861031	0.0889895	0.0901964	0.0965345	0.095171	0.0974527	0.0894546	0.0875234	0.0845825	0.0900585	0.0914289	0.0914171	0.0935104
69	0.0730637	0.073466	0.0739291	0.0752804	0.0764569	0.0747763	0.0819572	0.0675833	0.0667739	0.0669426	0.0667803	0.0663429	0.068062	0.0667337	0.0596349	0.0597965	0.0620017	0.0612057	0.0610654	0.0603099	0.0598614	0.0651815	0.0633005	0.0625641	0.0643694	0.064481	0.0656264	0.0659575
70	0.0332765	0.0333463	0.0328006	0.0342226	0.0352903	0.0364566	0.0317437	0.047286	0.0483899	0.0459163	0.0458253	0.0450337	0.0446697	0.0431179	0.0686181	0.0755642	0.0643787	0.0597099	0.0573121	0.0534544	0.0547242	0.0427841	0.0414361	0.0421304	0.0419468	0.0444052	0.045826	0.0468
71	0.0560686	0.0562407	0.0575583	0.0567946	0.0576265	0.0585935	0.0549556	0.052427	0.0525191	0.0539866	0.0546681	0.0545301	0.0547865	0.0532252	0.0474923	0.0451371	0.0461215	0.0462769	0.0469482	0.0463028	0.0463666	0.0482787	0.0477628	0.0486702	0.0488237	0.048144	0.0505875	0.0509815
72	0.101282	0.100983	0.104379	0.104951	0.106924	0.107992	0.121411	0.0951001	0.0977423	0.0983478	0.102577	0.102851	0.101023	0.103761	0.0697239	0.0698403	0.0702788	0.0721572	0.0725121	0.0749633	0.0797996	0.082835	0.0820714	0.0837369	0.0856569	0.0874334	0.0886107	0.0917192
73	0.0439653	0.0449892	0.0463346	0.0443081	0.0464568	0.0469962	0.0409724	0.0469063	0.0457702	0.0470083	0.0485292	0.0467991	0.047545	0.0465966	0.0395403	0.0439234	0.0429662	0.0445361	0.0437917	0.0442763	0.042661	0.0400431	0.0406174	0.0418757	0.0416592	0.0434828	0.0458264	0.0448389
74	0.0600938	0.0597412	0.0603521	0.0608517	0.060829	0.0627431	0.054921	0.0433991	0.0428893	0.0432802	0.0425515	0.0428055	0.0424852	0.042442	0.0333008	0.0338216	0.0343983	0.0341984	0.0338509	0.0341884	0.0334361	0.0407732	0.0401019	0.0407388	0.0408594	0.0406698	0.041102	0.0411203
75	0.0567546	0.0588036	0.0603416	0.0606348	0.0599169	0.061103	0.0591811	0.0497622	0.0517573	0.0526459	0.0525755	0.0523393	0.0512227	0.0507132	0.0599064	0.0571353	0.052598	0.0535252	0.0508888	0.0514107	0.0553988	0.0504304	0.0504708	0.051595	0.0498392	0.0513562	0.0511833	0.0516607
76	0.0456935	0.046041	0.0439699	0.0461993	0.0480157	0.0482597	0.0461562	0.051893	0.0515181	0.0514877	0.0546273	0.0547891	0.053912	0.0571883	0.0502336	0.0476571	0.0485537	0.0482021	0.0486754	0.0484838	0.0472357	0.0509721	0.0494216	0.0493533	0.0501678	0.0527691	0.0513375	0.0545967
77	0.0843455	0.0839515	0.0815317	0.0836796	0.0848421	0.0868333	0.0961853	0.0732957	0.0754401	0.0775861	0.0776528	0.0794595	0.0797587	0.0795639	0.0657812	0.0622165	0.0621733	0.0626812	0.0623555	0.0614002	0.0608784	0.0712013	0.06953	0.0709401	0.0703228	0.0709349	0.07323	0.0724558
78	0.0715645	0.0705555	0.0732175	0.071737	0.0732938	0.0723918	0.0650426	0.0546708	0.0535992	0.0536819	0.0562529	0.0557855	0.0562105	0.0568368	0.0466278	0.0516877	0.0527845	0.0523794	0.0535261	0.0539497	0.0573062	0.057313	0.0553164	0.0566807	0.0560423	0.0584755	0.0596868	0.0593725
79	0.0477738	0.0482503	0.050084	0.049808	0.0517797	0.0540007	0.0438114	0.0480069	0.0490901	0.0493469	0.0495012	0.0490875	0.0495939	0.0490813	0.0538779	0.0588301	0.0560971	0.0564487	0.0556367	0.0567445	0.057295	0.0507308	0.0503554	0.0510272	0.0513562	0.0527162	0.0540783	0.0557313
80	0.0422145	0.0451474	0.0459814	0.0453738	0.0469899	0.0472403	0.0400672	0.0398799	0.0399003	0.0415554	0.0399731	0.0406094	0.0402138	0.0405141	0.0487331	0.0543058	0.0524575	0.0513126	0.0516487	0.0504572	0.0521284	0.0446627	0.0454119	0.0456661	0.045225	0.0471429	0.047525	0.049256
81	0.0393257	0.0401014	0.0379944	0.0415677	0.0399644	0.0379978	0.0394082	0.0417036	0.043948	0.0436151	0.0433736	0.0463188	0.0464207	0.0461573	0.0566069	0.0575769	0.0554006	0.053412	0.0532463	0.0553419	0.0590741	0.0563992	0.0551603	0.0558027	0.0557662	0.0572183	0.0574256	0.0598249
82	0.0719321	0.0729237	0.0712671	0.0722953	0.0732373	0.073591	0.0698818	0.071944	0.0752331	0.0744507	0.0750465	0.0750757	0.0758679	0.0744893	0.0574737	0.060306	0.0627036	0.0622256	0.0633198	0.0642711	0.0639722	0.0618457	0.0601986	0.0617807	0.0597994	0.0633347	0.0630618	0.0658683
83	0.069416	0.0681918	0.0676342	0.0658377	0.0698096	0.0698206	0.0574637	0.057818	0.0593606	0.0601427	0.0603067	0.062462	0.060697	0.0649457	0.0450051	0.0437122	0.0456551	0.0470322	0.0473274	0.0517014	0.052983	0.0663319	0.0629192	0.063424	0.0655275	0.0661425	0.0686067	0.0693869
84	0.0260304	0.0257208	0.0263353	0.0253767	0.0267344	0.0272176	0.0245493	0.0313634	0.0306292	0.0314464	0.0322352	0.0332531	0.0320589	0.0332866	0.0260923	0.0243732	0.0239888	0.0237831	0.0231312	0.0247364	0.0248738	0.0302708	0.0282953	0.0294097	0.0298168	0.0296797	0.031294	0.0309039
85	0.0528127	0.0541231	0.0516472	0.0538733	0.0532725	0.0557004	0.0508301	0.0475831	0.0486569	0.0470533	0.0460796	0.0472133	0.0491388	0.0485629	0.0304598	0.0321058	0.0362103	0.0392001	0.0381826	0.0416332	0.0417825	0.0453691	0.0451896	0.0426636	0.0445687	0.0466041	0.0481053	0.0482099
86	0.148534	0.149277	0.150502	0.151086	0.147617	0.148688	0.164834	0.12959	0.129222	0.130073	0.129763	0.13177	0.130083	0.129238	0.130741	0.117804	0.124451	0.127548	0.124386	0.125452	0.127052	0.0983531	0.09604	0.097455	0.0964692	0.095043	0.0973916	0.0966845
87	0.0558215	0.0577079	0.0570161	0.0570008	0.0563806	0.0555497	0.0581894	0.0435301	0.0440623	0.0455386	0.0449846	0.0471408	0.0456459	0.0452597	0.0518768	0.0543674	0.0487252	0.0497845	0.0518582	0.0507597	0.054655	0.0539246	0.0514209	0.0524655	0.0527529	0.0533371	0.053333	0.0563294
88	0.077056	0.0783218	0.0789389	0.0785214	0.0795374	0.0805904	0.0689805	0.05848	0.0582263	0.0588906	0.0579868	0.0600634	0.0577679	0.0597321	0.04831	0.0474975	0.048688	0.0469434	0.0492374	0.0491002	0.0489896	0.0602367	0.0595582	0.0601283	0.0614767	0.0620723	0.0637474	0.0639347
89	0.075187	0.0763659	0.0754904	0.0764852	0.0763687	0.0778502	0.0664443	0.0647704	0.0639459	0.0648334	0.0647985	0.0644241	0.0657936	0.0658284	0.0559382	0.0564012	0.0587211	0.0583844	0.0588272	0.0584748	0.0623738	0.0594017	0.0569897	0.0581107	0.0592358	0.0605186	0.0609738	0.062364
90	0.0202351	0.0191783	0.0192894	0.0167342	0.0200188	0.0223983	0.0183025	0.0329479	0.0357927	0.0344555	0.0346781	0.0368443	0.0346534	0.0333884	0.0221852	0.0240833	0.0189517	0.0194389	0.0165494	0.01663	0.0152577	0.0196364	0.018832	0.0201274	0.0193184	0.0195261	0.020545	0.0195683
91	0.0877681	0.0881298	0.0881746	0.0893912	0.0900477	0.0906579	0.0859666	0.0828919	0.0837169	0.0838926	0.0860033	0.0864301	0.0871334	0.0891732	0.0767281	0.0752396	0.0744154	0.0758119	0.0761086	0.0774767	0.0796019	0.0764025	0.0756171	0.0769584	0.0775786	0.0780029	0.0803348	0.0824412
92	0.116859	0.11653	0.116633	0.115926	0.117278	0.12044	0.115017	0.100908	0.101405	0.104551	0.109402	0.110246	0.111384	0.114156	0.0753083	0.0733095	0.07761	0.0788544	0.0810926	0.0869235	0.0916806	0.0920983	0.0890877	0.0892884	0.0927286	0.0933614	0.0944054	0.100316
93	0.0508811	0.0534008	0.0551893	0.0548838	0.055814	0.0563555	0.0570453	0.0490036	0.0501112	0.0500622	0.0497276	0.0500593	0.050727	0.0500347	0.0495676	0.0459708	0.0456641	0.0466545	0.0454314	0.0457929	0.0456871	0.0467009	0.0470784	0.0483342	0.0474125	0.0473737	0.0487472	0.0493183
94	0.08032	0.080922	0.0809193	0.0812718	0.0818672	0.0818407	0.0774299	0.0713434	0.0718281	0.0721832	0.0728339	0.0733199	0.0734319	0.073523	0.0627071	0.0615137	0.0636201	0.0655248	0.0658189	0.0669313	0.067283	0.0648531	0.0632646	0.0642392	0.0647363	0.0659571	0.0670269	0.0674662
95	0.0908039	0.0921799	0.0930045	0.0951657	0.0960312	0.0968194	0.0919309	0.0894028	0.0895777	0.0899613	0.0885326	0.0893359	0.0892241	0.0900681	0.103672	0.0986881	0.0963684	0.0949946	0.0934543	0.0920039	0.0922452	0.0891102	0.0858636	0.0888137	0.0870469	0.0868851	0.0891772	0.0897348
96	0.155915	0.157254	0.158996	0.159875	0.161337	0.160132	0.140225	0.152232	0.149504	0.148162	0.149694	0.150238	0.149161	0.148774	0.161496	0.163451	0.152815	0.149854	0.149678	0.14817	0.14863	0.150926	0.148987	0.148999	0.149699	0.148924	0.15166	0.15311
97	0.143859	0.148397	0.151376	0.151639	0.156675	0.157635	0.156633	0.142894	0.143801	0.142263	0.141875	0.140781	0.142302	0.139018	0.12106	0.116133	0.115593	0.119973	0.11849	0.118672	0.116762	0.126036	0.124157	0.125992	0.125832	0.126704	0.12787	0.130159
98	0.039561	0.0414292	0.0410916	0.0415793	0.0424669	0.0408238	0.040593	0.0258821	0.0261912	0.0259951	0.0269289	0.0278225	0.0259768	0.0253021	0.0171829	0.0134079	0.0185226	0.0190515	0.0190727	0.0221643	0.0219288	0.0285846	0.0265027	0.0271331	0.0275396	0.0300051	0.0333515	0.0309331
99	0.134515	0.13914	0.139937	0.142573	0.143868	0.143088	0.14412	0.15235	0.15533	0.154296	0.154021	0.153403	0.150093	0.151556	0.138657	0.13433	0.139485	0.139425	0.141134	0.14157	0.14268	0.1359	0.136832	0.135749	0.136113	0.135433	0.13901	0.138656
100	0.11971	0.123207	0.124684	0.126742	0.129133	0.12784	0.127234	0.101632	0.103175	0.103925	0.103915	0.104833	0.102902	0.103529	0.109624	0.105703	0.106855	0.107343	0.107652	0.106658	0.107057	0.11126	0.11114	0.11091	0.109985	0.107061	0.109802	0.109859
101	0.116263	0.117428	0.118684	0.119305	0.124182	0.122798	0.098926	0.100458	0.102393	0.102809	0.104317	0.103835	0.10389	0.105811	0.0861521	0.0977377	0.0939048	0.0918775	0.0903669	0.0915039	0.0918033	0.117542	0.118259	0.117513	0.117621	0.116723	0.122154	0.122596
102	0.0889748	0.0922122	0.0931201	0.0946873	0.0950061	0.0959774	0.0821559	0.0757452	0.0761624	0.0775379	0.0765817	0.0776033	0.0762191	0.0762063	0.0748122	0.0757135	0.0750817	0.075373	0.0753827	0.0775726	0.0785632	0.0717775	0.0708948	0.0714638	0.0711798	0.0717999	0.0728483	0.0745321
103	0.0660634	0.0662471	0.0675802	0.069332	0.0687762	0.064981	0.0560376	0.0412801	0.0398541	0.0387107	0.0384115	0.0381698	0.0390577	0.0401144	0.0294046	0.032087	0.0341337	0.0364302	0.0339532	0.0372875	0.0358106	0.0533885	0.0525675	0.0511246	0.0506662	0.0530165	0.0549089	0.05558
104	0.212922	0.212104	0.216816	0.220318	0.227049	0.230909	0.196155	0.238447	0.239081	0.235481	0.233151	0.228037	0.229026	0.228333	0.230137	0.269699	0.25989	0.250399	0.243323	0.235207	0.234033	0.219549	0.217881	0.21801	0.218256	0.219418	0.224896	0.227221
105	0.0676978	0.0693031	0.0695356	0.0694596	0.0699667	0.0703998	0.0654581	0.0596668	0.0593913	0.058729	0.0601205	0.0602149	0.0589821	0.058257	0.0618566	0.0603861	0.0594091	0.0603557	0.0592868	0.0588402	0.0583518	0.0588148	0.0574884	0.0581606	0.0572709	0.0567412	0.0580355	0.0584441
106	0.051977	0.052104	0.0539094	0.0533895	0.0547801	0.0565731	0.0526453	0.0483721	0.0488389	0.0477605	0.0481038	0.0481666	0.0485459	0.0496142	0.0559571	0.0532777	0.0517578	0.0518057	0.0512776	0.0517699	0.0521149	0.0498817	0.0479391	0.0485704	0.0478566	0.0467019	0.0491532	0.0500596
107	0.0578132	0.0571086	0.0577401	0.0576526	0.0586677	0.057161	0.0561472	0.0531922	0.0533998	0.0541991	0.0563051	0.0567237	0.0566238	0.0554811	0.0549516	0.054013	0.0543613	0.0567369	0.0565207	0.0587239	0.0594559	0.0467901	0.0481858	0.047696	0.0477103	0.0498743	0.0498654	0.0504942
108	0.0820401	0.0842575	0.0829781	0.083194	0.0823771	0.0845048	0.0785614	0.0662206	0.0653402	0.065908	0.0666485	0.066214	0.0672822	0.0683572	0.0740341	0.0725983	0.0731068	0.073701	0.0746328	0.0736209	0.075354	0.0655116	0.0662802	0.0656133	0.0656258	0.0652069	0.0671189	0.0681748
109	0.095008	0.0993557	0.102656	0.100828	0.102893	0.10133	0.0982492	0.0735007	0.0755809	0.0765639	0.0776115	0.0753894	0.0760989	0.0743732	0.0923146	0.0868023	0.0879761	0.088432	0.0878314	0.0885251	0.0902169	0.0710926	0.0715003	0.0720992	0.0699348	0.0705766	0.0703448	0.0715472
110	0.0646458	0.0645397	0.0648478	0.0652919	0.0675051	0.069042	0.0572908	0.0560184	0.0565633	0.0622271	0.0614279	0.0603179	0.0603634	0.0620764	0.0362273	0.0404413	0.043393	0.0420866	0.0451998	0.0452882	0.0466476	0.0539211	0.0530684	0.0541284	0.0547232	0.054705	0.0568196	0.0584436
111	0.0793654	0.0778265	0.0798019	0.0789368	0.0804431	0.0847384	0.0718327	0.0790349	0.0789584	0.0791348	0.0807754	0.0812592	0.0792548	0.0800759	0.0797999	0.0815746	0.0842096	0.0828134	0.0809863	0.0814317	0.0803615	0.0729228	0.0714655	0.0713923	0.073285	0.0729748	0.0756062	0.0759967
112	0.0795089	0.0816164	0.0835712	0.0817654	0.0800716	0.0831778	0.0836915	0.0769505	0.0773344	0.0791708	0.0818966	0.085628	0.0840174	0.0876647	0.0425388	0.0403049	0.0431582	0.0466383	0.0466444	0.0495738	0.0501893	0.0574213	0.0544969	0.0598898	0.0601389	0.065486	0.0650329	0.0672661
113	0.264405	0.267873	0.268448	0.272326	0.274797	0.272739	0.255202	0.249624	0.253839	0.256241	0.255223	0.252185	0.252627	0.252753	0.169527	0.190155	0.209496	0.21227	0.211655	0.21044	0.210048	0.227082	0.227834	0.227947	0.228669	0.229627	0.231653	0.234127
114	0.190911	0.194698	0.19766	0.200161	0.200846	0.199986	0.192622	0.174515	0.177307	0.179718	0.179216	0.179599	0.176956	0.177933	0.110774	0.123195	0.139715	0.142897	0.143531	0.141755	0.141925	0.150682	0.151079	0.152419	0.153503	0.153848	0.158565	0.15838
115	0.0575987	0.0586679	0.0568576	0.0584343	0.0587276	0.0623753	0.0551921	0.051158	0.0504256	0.0509917	0.0511025	0.0511761	0.0531467	0.0504864	0.0393843	0.0389177	0.0382117	0.0386001	0.0400199	0.0425953	0.0404917	0.0507578	0.0500658	0.0504763	0.0491866	0.0498785	0.0541478	0.0541569
116	0.363978	0.374776	0.380711	0.385801	0.384455	0.382715	0.365315	0.275948	0.280238	0.282426	0.282395	0.283623	0.281994	0.282402	0.197092	0.217021	0.249675	0.254994	0.254327	0.254525	0.256282	0.247544	0.25128	0.250489	0.251767	0.252386	0.256773	0.254884
117	0.0685359	0.0683898	0.0685669	0.0686999	0.0671674	0.0694222	0.0571125	0.0612429	0.0586398	0.060995	0.0624123	0.0612066	0.060728	0.059381	0.053243	0.0545137	0.0564423	0.0564843	0.0573998	0.0568706	0.0567467	0.063433	0.0622484	0.0629107	0.0634433	0.0635634	0.0668378	0.0657823
118	0.0637907	0.0666875	0.0698769	0.0713828	0.0783805	0.0817742	0.0653427	0.112664	0.110245	0.105522	0.10801	0.103605	0.105805	0.108441	0.082477	0.119222	0.109662	0.105002	0.0992238	0.0971082	0.0989852	0.071875	0.0725073	0.0760629	0.0769135	0.0762344	0.0827176	0.0825915

## Sheet: Rat3
	Baseline							Day 1							Day 2							Day 3
Regions	Scan1	Scan2	Scan3	Scan4	Scan5	Scan6	Scan7	Scan1	Scan2	Scan3	Scan4	Scan5	Scan6	Scan7	Scan1	Scan2	Scan3	Scan4	Scan5	Scan6	Scan7	Scan1	Scan2	Scan3	Scan4	Scan5	Scan6	Scan7
1	0.0401075	0.0418929	0.0420662	0.0430796	0.0439653	0.0433373	0.0445736	0.0335143	0.0337414	0.0347826	0.0349737	0.0346258	0.0337567	0.0339646	0.0256656	0.0250409	0.025813	0.0267964	0.0270097	0.0287056	0.029321	0.0386374	0.0386811	0.0403234	0.0403677	0.0420905	0.0414044	0.0414013
2	0.0272976	0.0269581	0.0275546	0.0279437	0.027623	0.0273124	0.0293667	0.0294913	0.0304987	0.0299555	0.0304044	0.0291312	0.029442	0.0289467	0.0200041	0.0202655	0.021342	0.021527	0.0211825	0.0223286	0.0219534	0.0318234	0.0329129	0.0331612	0.0337181	0.0345674	0.0348586	0.0341647
3	0.0445951	0.0440057	0.0450069	0.0450431	0.0464784	0.0438839	0.0470146	0.0336368	0.0342768	0.0349834	0.0349356	0.0330713	0.0338141	0.0323665	0.0227035	0.0224296	0.0236164	0.0233179	0.0223475	0.0240984	0.0231495	0.0460476	0.0457978	0.0475045	0.0474191	0.0490055	0.047902	0.0492444
4	0.0637973	0.0631875	0.0623463	0.0612095	0.0626589	0.0630774	0.0640125	0.0665545	0.0664885	0.0660363	0.0655931	0.0650916	0.0646028	0.0646962	0.047242	0.046455	0.0480615	0.0457562	0.0487109	0.0481885	0.0485345	0.0651216	0.0662144	0.0670616	0.0675005	0.0695787	0.0704033	0.0699335
5	0.0778204	0.0716895	0.0722529	0.0731489	0.0747575	0.0682074	0.0740887	0.111626	0.109658	0.111464	0.111247	0.110276	0.111007	0.111772	0.0859911	0.0841093	0.0853724	0.0887551	0.089333	0.0908867	0.0928816	0.0966794	0.0972932	0.0973969	0.0977719	0.102411	0.100838	0.101369
6	0.0298686	0.0282191	0.0278808	0.0279505	0.0292962	0.03078	0.0283211	0.0475143	0.0490305	0.0504207	0.0502754	0.0479308	0.0473304	0.0466463	0.0273705	0.0271695	0.0261562	0.0275963	0.0255959	0.0266506	0.0273252	0.0346418	0.0342939	0.0368864	0.0354227	0.0346326	0.0359623	0.0352186
7	0.0569615	0.0545267	0.055369	0.0556778	0.0555878	0.0579388	0.0564543	0.0800911	0.0802119	0.0814899	0.0812551	0.0819325	0.0803762	0.0809271	0.0483752	0.0475665	0.0489185	0.0494754	0.0492666	0.0513307	0.0517904	0.0618744	0.0622495	0.0644073	0.0635706	0.0658205	0.0658095	0.0676807
8	0.0618427	0.0598989	0.0594057	0.0593724	0.0596824	0.059426	0.0603752	0.072025	0.0705448	0.0698491	0.0703976	0.0690162	0.0678159	0.0684201	0.0480553	0.0472782	0.047912	0.0471935	0.0467886	0.0484363	0.0481607	0.0639126	0.0632431	0.0639087	0.0642438	0.0643967	0.0620338	0.0635249
9	0.0675717	0.0638705	0.0652895	0.0682622	0.0652064	0.0700584	0.0703442	0.0779554	0.0844398	0.087894	0.0837041	0.0859176	0.0887108	0.0927094	0.05435	0.0583838	0.0563291	0.0602832	0.0598471	0.0619843	0.0624161	0.0750321	0.0780415	0.0800422	0.085168	0.0874259	0.0876766	0.0959866
10	0.0658144	0.0626574	0.0616063	0.0629793	0.0619412	0.0621618	0.0643065	0.0895625	0.0891624	0.089184	0.0885061	0.0890267	0.0888003	0.0889037	0.0636215	0.0611474	0.0619552	0.0634105	0.0643728	0.0651009	0.0670195	0.0784199	0.0777084	0.079267	0.0799999	0.0816513	0.0827107	0.0823548
11	0.151391	0.153786	0.147913	0.143772	0.143758	0.146401	0.14626	0.129417	0.1261	0.126418	0.127901	0.127795	0.125437	0.125257	0.133128	0.132798	0.131055	0.129468	0.131559	0.134007	0.132588	0.147509	0.145317	0.142506	0.144329	0.145507	0.143806	0.145531
12	0.042704	0.0416432	0.0408103	0.041819	0.0420346	0.0408061	0.0427266	0.0498298	0.0505276	0.0516893	0.0509102	0.0487377	0.0481965	0.0478957	0.0385767	0.0391453	0.038209	0.0390835	0.0388769	0.0385884	0.0389207	0.04568	0.0452848	0.0485146	0.0469183	0.0476628	0.0472974	0.0468048
13	0.0996812	0.0944596	0.0941898	0.0963459	0.0999306	0.0970913	0.101791	0.143128	0.142891	0.144591	0.145358	0.142392	0.143138	0.141885	0.107174	0.107635	0.109719	0.114296	0.115588	0.116263	0.12351	0.114336	0.116505	0.118084	0.116956	0.120201	0.120102	0.120668
14	0.0377802	0.0362251	0.0373283	0.0348965	0.0366744	0.0362382	0.0352982	0.0496763	0.0501029	0.0488836	0.0488681	0.0470564	0.0465166	0.0473359	0.0405532	0.0382658	0.0382423	0.0387949	0.0385226	0.0377619	0.038365	0.0450277	0.0451717	0.0459522	0.0439805	0.0439467	0.0459699	0.0457472
15	0.0347611	0.0351684	0.0361543	0.0372823	0.0365441	0.0348867	0.0354774	0.047975	0.0466487	0.048638	0.0474874	0.0464307	0.045339	0.0462549	0.0316708	0.0308442	0.0314363	0.0320326	0.031612	0.0323798	0.0329122	0.039591	0.0388869	0.0394232	0.0401179	0.0392457	0.0387713	0.039776
16	0.0402023	0.0375413	0.0387442	0.0383518	0.0378262	0.0380544	0.0345646	0.0331828	0.0371259	0.036385	0.037559	0.0358332	0.0367464	0.0353354	0.0335264	0.0342538	0.0337854	0.0333707	0.0346951	0.0344867	0.0382576	0.039757	0.0426084	0.0405745	0.0435969	0.0433729	0.0422693	0.0438641
17	0.0509428	0.0490806	0.0486605	0.0485195	0.0499666	0.052647	0.0502756	0.0625099	0.0612461	0.0626187	0.0608369	0.0605558	0.0595145	0.0597861	0.0464615	0.0474245	0.0466931	0.0475104	0.049261	0.0485102	0.0505566	0.060494	0.0601931	0.062594	0.062225	0.0639893	0.0636104	0.0645193
18	0.0690742	0.0665915	0.0650119	0.0672183	0.067244	0.0660966	0.0706476	0.11031	0.10773	0.11041	0.111097	0.111027	0.110837	0.111678	0.0721761	0.0691944	0.0733152	0.0753305	0.0761854	0.0788077	0.081894	0.0892677	0.0922751	0.0932701	0.0933509	0.0949101	0.0958596	0.0974371
19	0.0435575	0.0408657	0.0404167	0.0424892	0.0412907	0.0396771	0.0431061	0.0438075	0.0436699	0.0436761	0.0458674	0.0430944	0.0433636	0.0419299	0.0317791	0.0300979	0.0304699	0.0321059	0.0313292	0.0328971	0.0331588	0.0418078	0.0419944	0.0411404	0.0424143	0.0440241	0.044187	0.0456521
20	0.0483283	0.0479868	0.0479841	0.0476639	0.047029	0.0482914	0.0457231	0.0567396	0.056338	0.0571499	0.0566753	0.0557111	0.0551327	0.0549355	0.0471235	0.0469557	0.0457112	0.0436122	0.0443646	0.0446624	0.045513	0.0651888	0.0661556	0.06357	0.0678261	0.0702071	0.0707713	0.0715958
21	0.104943	0.107131	0.106272	0.104193	0.104872	0.106326	0.104981	0.100006	0.0985192	0.0987461	0.102008	0.102188	0.102449	0.101499	0.0994439	0.100893	0.101502	0.102579	0.103391	0.104681	0.103758	0.137995	0.140397	0.140181	0.144122	0.144806	0.147605	0.151035
22	0.083433	0.0853973	0.0851608	0.0835341	0.0856567	0.0881258	0.0869768	0.0572921	0.0591488	0.0595425	0.060996	0.0584446	0.0577788	0.0582586	0.0562865	0.0566398	0.0571042	0.0578287	0.0582009	0.0599614	0.0625453	0.0578066	0.0598067	0.059022	0.0623716	0.0605717	0.0614593	0.0616718
23	0.0539703	0.0520649	0.0533191	0.0536514	0.0524599	0.04917	0.0535786	0.0629181	0.0641933	0.0605232	0.0632608	0.0608437	0.061343	0.0599248	0.0418053	0.0430155	0.0433556	0.0437817	0.0428147	0.0428515	0.0413939	0.057848	0.0577351	0.0601339	0.0600387	0.0586923	0.0578889	0.0585147
24	0.0593738	0.0578428	0.0587115	0.0604208	0.0609581	0.0599038	0.0603284	0.0506315	0.0505794	0.0527838	0.0526585	0.0513638	0.0491824	0.0504781	0.033439	0.0340429	0.0340783	0.0348844	0.0356966	0.036524	0.0373748	0.0596104	0.0590078	0.0619943	0.0618884	0.0626319	0.062996	0.0654751
25	0.0267748	0.0270979	0.0268019	0.026631	0.0279586	0.025518	0.0280554	0.0266447	0.0285185	0.0275149	0.0273733	0.0270415	0.0254386	0.0248627	0.0192286	0.0185156	0.0189658	0.0183854	0.0201319	0.020271	0.0189809	0.0345944	0.0341066	0.034817	0.0347614	0.0352237	0.0349303	0.0348202
26	0.0307162	0.0312059	0.0314086	0.0314882	0.033531	0.0332587	0.0334018	0.0389213	0.0354891	0.0405528	0.0366853	0.0389069	0.0383262	0.0393918	0.0251315	0.0262819	0.0245363	0.0269264	0.0271252	0.0278526	0.0268175	0.0410149	0.0404506	0.0434913	0.040346	0.0419911	0.0411581	0.0417319
27	0.0552299	0.0508073	0.0493037	0.0503072	0.0498495	0.0486798	0.052031	0.0891751	0.0872906	0.0874266	0.0876959	0.0878446	0.0860409	0.0872218	0.0501549	0.0478321	0.0490697	0.0511207	0.0494849	0.0505779	0.050381	0.0621547	0.061702	0.0636817	0.0626674	0.0633088	0.0635831	0.0622864
28	0.0261079	0.0242175	0.0250766	0.0249566	0.0258683	0.024614	0.0277399	0.0400075	0.0415565	0.0414005	0.0434046	0.0411417	0.0407287	0.0392747	0.0227231	0.0220652	0.0219549	0.0234215	0.0223456	0.0232404	0.0210154	0.0301382	0.0290555	0.0323882	0.0291899	0.0338456	0.0291091	0.0293758
29	0.0612467	0.0611537	0.0624362	0.0648194	0.0634239	0.0621695	0.0630555	0.0633729	0.0633391	0.0628261	0.0630366	0.0638122	0.0633086	0.0624422	0.0488539	0.0487579	0.0502549	0.0501644	0.0508668	0.0511799	0.0521959	0.0621732	0.0602937	0.0625481	0.0629656	0.0636944	0.0642202	0.0657119
30	0.0449753	0.0437388	0.044568	0.0437042	0.0435989	0.0411244	0.0429729	0.0453602	0.0443854	0.046786	0.0482043	0.0451924	0.0465538	0.0431446	0.0327931	0.0336599	0.0337193	0.034244	0.0345179	0.0344474	0.0348402	0.0502935	0.0505946	0.05202	0.0500553	0.0508748	0.0507039	0.0509468
31	0.070097	0.0673721	0.0683607	0.0661234	0.0662081	0.0703876	0.0682957	0.077356	0.0784691	0.0797496	0.0839264	0.0803216	0.0835851	0.0849888	0.0656371	0.0658064	0.0664929	0.0678557	0.0708538	0.0705268	0.0793345	0.0762983	0.0806935	0.0810882	0.0814937	0.0846008	0.0818751	0.0862935
32	0.0589254	0.0575148	0.0584081	0.0578729	0.0581152	0.0587185	0.0614363	0.06714	0.0651763	0.0646839	0.0653509	0.0632182	0.0635198	0.0627657	0.0450601	0.045025	0.0458752	0.0456247	0.0456664	0.0461272	0.0484923	0.0622254	0.0632707	0.0643481	0.0641374	0.0647772	0.0661023	0.0676789
33	0.0801992	0.0782943	0.0788537	0.0816543	0.0803828	0.081514	0.0821036	0.088749	0.0884764	0.0878444	0.0880366	0.0868308	0.0849186	0.0863279	0.0693064	0.0702498	0.0746171	0.074162	0.0747121	0.0779927	0.0792986	0.0910983	0.0884556	0.0905104	0.0916742	0.0938655	0.0948425	0.0947658
34	0.0375644	0.0369295	0.0366642	0.0366153	0.0379153	0.0319227	0.0388025	0.0511024	0.0507157	0.0498103	0.0509984	0.0485196	0.0495717	0.0500956	0.0393502	0.0372034	0.0375222	0.0374807	0.037148	0.0374956	0.037053	0.0470845	0.0471898	0.0486185	0.0485579	0.0493228	0.0475947	0.0467047
35	0.0495572	0.0484939	0.0484182	0.0490431	0.0492075	0.0497614	0.050054	0.0671018	0.0663285	0.0668378	0.0670026	0.0656744	0.0652681	0.0655146	0.0447702	0.0439677	0.0438239	0.0443415	0.0453384	0.0466282	0.0471137	0.0578959	0.0580055	0.0592305	0.0583685	0.0602274	0.0596044	0.0593399
36	0.0796124	0.0788238	0.0784135	0.0773544	0.0783682	0.0762335	0.0784264	0.0871219	0.0882638	0.0896124	0.0892125	0.0864608	0.0852642	0.0848683	0.0641953	0.06456	0.0644833	0.0650194	0.0673454	0.0679257	0.0708126	0.083622	0.0817182	0.0834947	0.0857054	0.0878461	0.0880563	0.0885548
37	0.117484	0.117423	0.116356	0.115234	0.115811	0.114354	0.117033	0.0781691	0.0767002	0.0781367	0.0766833	0.0751158	0.0753365	0.0760313	0.0669837	0.0694481	0.0689231	0.0675651	0.0685347	0.0682434	0.0710297	0.103897	0.10212	0.102684	0.10299	0.102516	0.10479	0.103017
38	0.196878	0.195348	0.199821	0.198223	0.196727	0.198083	0.197266	0.214023	0.216928	0.214209	0.22615	0.224018	0.22421	0.225006	0.192483	0.197579	0.201576	0.20568	0.210192	0.21198	0.216873	0.247775	0.248462	0.249888	0.249914	0.251531	0.25271	0.252709
39	0.0227331	0.0225601	0.022861	0.0245348	0.0228315	0.0226399	0.026268	0.0269768	0.0281209	0.0285501	0.028377	0.0272745	0.0268491	0.027846	0.0171862	0.015761	0.0146732	0.0163019	0.0164939	0.0178372	0.0205661	0.0313781	0.0311255	0.0326431	0.0318975	0.033678	0.0349645	0.034696
40	0.187264	0.190875	0.187014	0.184172	0.18493	0.184404	0.1837	0.249857	0.247024	0.249339	0.251845	0.249609	0.245574	0.245987	0.165428	0.172369	0.174269	0.179463	0.183287	0.188046	0.191416	0.216181	0.216955	0.215796	0.212867	0.211935	0.213044	0.210269
41	0.175211	0.176026	0.173695	0.174685	0.174443	0.176574	0.175741	0.139429	0.140382	0.142311	0.145077	0.144539	0.144659	0.143868	0.164368	0.169328	0.172867	0.177216	0.17907	0.185273	0.184756	0.187634	0.18862	0.188863	0.193446	0.194911	0.19801	0.199933
42	0.0720768	0.0698153	0.0713781	0.0724966	0.0724031	0.0697796	0.0722554	0.0720042	0.0718743	0.0724884	0.0704173	0.0680811	0.0675287	0.0668307	0.0526269	0.0548771	0.0555558	0.0567083	0.0580089	0.0577097	0.0577166	0.0766391	0.0771852	0.0780081	0.0795558	0.080128	0.0827344	0.0818831
43	0.0306784	0.0299147	0.029976	0.0301337	0.0303351	0.0288279	0.0317404	0.0432116	0.0430472	0.0420771	0.0425726	0.0423726	0.0404032	0.0403924	0.0329962	0.032682	0.0334693	0.0329472	0.0330007	0.0326949	0.0326711	0.0388612	0.0391006	0.0390662	0.0373425	0.0409137	0.0384774	0.0375304
44	0.040463	0.0419456	0.044008	0.0446392	0.0441108	0.0439437	0.0458593	0.0362608	0.0371607	0.0358333	0.0367771	0.0348096	0.0344986	0.0349986	0.0288464	0.0300302	0.0319501	0.0302246	0.031272	0.0316241	0.0333728	0.0431181	0.0447076	0.0450757	0.0439462	0.0450036	0.0455041	0.0467636
45	0.176723	0.181774	0.175685	0.171502	0.171767	0.174552	0.177579	0.216233	0.212345	0.211305	0.21403	0.212822	0.211748	0.212017	0.148609	0.147859	0.145035	0.137765	0.138149	0.143472	0.138265	0.224699	0.221386	0.217675	0.221706	0.220084	0.225033	0.228677
46	0.0443147	0.0434244	0.0433487	0.0435816	0.0435122	0.0414469	0.0442603	0.0505911	0.0490119	0.0491725	0.0495489	0.0485882	0.04813	0.0470087	0.0372002	0.0365019	0.0353509	0.0349715	0.0355808	0.0361358	0.0368265	0.0483281	0.0466425	0.0480552	0.0469457	0.0474172	0.0476427	0.0479679
47	0.048474	0.046422	0.0451756	0.045838	0.0453857	0.0458456	0.0472965	0.0519971	0.0504355	0.050623	0.049977	0.0485821	0.0475779	0.0475592	0.0354627	0.0347901	0.0342068	0.0332882	0.0339704	0.034166	0.0358532	0.0562058	0.0552637	0.0568711	0.0563168	0.0569857	0.0569282	0.0584381
48	0.0261926	0.0281263	0.0290767	0.027484	0.0270258	0.0272132	0.0268927	0.0315743	0.0330858	0.0334139	0.0325998	0.0319974	0.0327963	0.0313542	0.0275575	0.0252734	0.026988	0.0258943	0.0268903	0.0272834	0.025309	0.0333317	0.0328199	0.0320842	0.0317128	0.0329749	0.0336327	0.0317354
49	0.0395614	0.0368652	0.0369468	0.0362039	0.0373212	0.0377649	0.0388475	0.0490526	0.0510299	0.0515802	0.0506101	0.0483938	0.0487065	0.0486877	0.0343937	0.0359576	0.0349192	0.0345533	0.0348455	0.0354023	0.034695	0.0439622	0.0428357	0.0449123	0.0446831	0.043267	0.044036	0.0417751
50	0.0430857	0.0397862	0.0395639	0.0392127	0.0407925	0.0387639	0.0407078	0.0534121	0.0542098	0.0523648	0.0524201	0.0519797	0.0505524	0.0494502	0.0346807	0.0345914	0.0340788	0.0347267	0.0369019	0.0375431	0.0352487	0.0456668	0.0475672	0.0469735	0.0445918	0.0461799	0.0466677	0.0452429
51	0.0305385	0.0314327	0.0305531	0.0314139	0.0300241	0.0312862	0.0308709	0.0457108	0.0466919	0.0477978	0.0469569	0.047996	0.0468761	0.0478266	0.0189895	0.0185654	0.0185566	0.0192317	0.0209202	0.0207495	0.0207281	0.0406972	0.0427111	0.0451594	0.0446776	0.043609	0.0456498	0.0455726
52	0.0584695	0.0560446	0.0565974	0.053742	0.0549839	0.0553443	0.0570222	0.0599444	0.0588433	0.0576504	0.0578671	0.0560317	0.0547776	0.0536497	0.0404565	0.0434204	0.0423719	0.0410381	0.0411691	0.0400193	0.0411406	0.0617012	0.0612993	0.061734	0.0608144	0.0623659	0.0632058	0.0618066
53	0.0985909	0.0942922	0.0977983	0.0988641	0.0995995	0.103128	0.102563	0.126953	0.131237	0.135763	0.141726	0.140762	0.142805	0.144821	0.0866273	0.0866478	0.0911676	0.0996496	0.104728	0.110135	0.11569	0.115207	0.122865	0.126603	0.128606	0.132711	0.133946	0.135517
54	0.191451	0.195715	0.193914	0.194014	0.193125	0.192533	0.193647	0.19092	0.190493	0.188425	0.185538	0.183744	0.182253	0.180646	0.121006	0.123115	0.119732	0.114132	0.117587	0.118529	0.11758	0.165392	0.166039	0.166395	0.165843	0.165866	0.166088	0.16647
55	0.139576	0.140902	0.142635	0.140604	0.141109	0.141066	0.142598	0.172966	0.172437	0.172472	0.172667	0.169451	0.167799	0.166657	0.108852	0.112311	0.111498	0.110108	0.111101	0.112109	0.111587	0.159316	0.161098	0.160383	0.161818	0.161352	0.162107	0.161788
56	0.0491129	0.0520508	0.0497846	0.0496942	0.0509212	0.0500198	0.0526484	0.0492478	0.0463582	0.0483692	0.04923	0.0477046	0.0466874	0.0436116	0.0313156	0.0299209	0.0311115	0.0322011	0.0337468	0.0310942	0.0328164	0.0525894	0.0505952	0.0526868	0.0507494	0.0538169	0.0532553	0.0529451
57	0.141891	0.141691	0.142162	0.141441	0.141759	0.140155	0.142129	0.134226	0.132483	0.130423	0.132091	0.129663	0.129343	0.126107	0.123308	0.127441	0.126244	0.122893	0.120186	0.118962	0.117195	0.150948	0.150948	0.148338	0.147867	0.14648	0.145593	0.145056
58	0.044336	0.04448	0.0431931	0.0440819	0.0454504	0.0429731	0.0464734	0.0537307	0.0531532	0.0523749	0.0551215	0.0522159	0.0523863	0.0509178	0.0386922	0.0383824	0.0398509	0.0399998	0.0417688	0.0418168	0.042963	0.0536717	0.0532832	0.0533884	0.0551674	0.0548558	0.0535303	0.0530957
59	0.0881225	0.0823352	0.0841306	0.0872082	0.0882198	0.0848241	0.0833832	0.069586	0.0679217	0.0622316	0.0658096	0.0634821	0.0627005	0.0653315	0.0657549	0.068941	0.0676037	0.067332	0.0696554	0.0692748	0.072899	0.083562	0.0829636	0.0823081	0.0859588	0.0853655	0.083834	0.0862863
60	0.0305395	0.0292099	0.0301992	0.0292632	0.0307641	0.0290841	0.0304797	0.0504601	0.0505322	0.0497894	0.0504188	0.049409	0.0485774	0.0502569	0.0264156	0.0258425	0.0275941	0.0280745	0.0284886	0.0284167	0.0311061	0.0405408	0.0414971	0.0415511	0.0411539	0.042492	0.0427926	0.043965
61	0.0257402	0.0251383	0.0255574	0.0272899	0.0277128	0.027802	0.0280424	0.0346393	0.0345857	0.0352487	0.0349468	0.0348214	0.0331865	0.0334328	0.0217597	0.02205	0.0224166	0.0232326	0.0230286	0.0240837	0.0239429	0.0349763	0.0350385	0.0361994	0.0361844	0.0374452	0.0369188	0.0367748
62	0.0441532	0.0432363	0.0446711	0.0444706	0.0447969	0.0463454	0.0447004	0.0755271	0.0716954	0.0725538	0.0768348	0.0737492	0.0730462	0.073185	0.041815	0.0419876	0.043328	0.0435676	0.0448417	0.0468237	0.0481387	0.06156	0.0611903	0.0620235	0.0602662	0.0634605	0.0652732	0.0671572
63	0.0577012	0.0571994	0.056273	0.0571143	0.056009	0.0581671	0.0591677	0.0658429	0.0639674	0.0642913	0.0633544	0.0624844	0.061805	0.0604288	0.0558154	0.0538853	0.0544811	0.0543353	0.0549841	0.0562277	0.0551247	0.0674461	0.0673166	0.0686159	0.0687278	0.0686347	0.0708114	0.0702655
64	0.0628583	0.0606154	0.0592923	0.0609864	0.0609522	0.059837	0.0596812	0.0902252	0.0874085	0.0868095	0.0861484	0.0864073	0.0840329	0.0828913	0.0566422	0.0541284	0.056407	0.05703	0.0579304	0.0566735	0.0579696	0.0806671	0.0791738	0.0801008	0.0789734	0.0801436	0.0800789	0.0796181
65	0.0263845	0.0261257	0.0268937	0.0275889	0.0268529	0.0255127	0.0255634	0.0429595	0.0419598	0.0445485	0.0435952	0.0421768	0.0420127	0.0408389	0.0265909	0.0260667	0.0277802	0.027759	0.0275388	0.0273084	0.0264297	0.0392805	0.0395801	0.0394419	0.0400781	0.0425463	0.0416158	0.0396939
66	0.0605713	0.0589561	0.0584862	0.0593501	0.0589321	0.0582102	0.0598012	0.104663	0.10459	0.105879	0.108284	0.107404	0.109258	0.111944	0.0632896	0.0611192	0.0620494	0.0639172	0.0650532	0.065903	0.0664149	0.0823515	0.0836133	0.0839405	0.0842372	0.0876642	0.0876206	0.0883934
67	0.0731109	0.0719211	0.0705379	0.0710206	0.0713	0.0687829	0.0706731	0.0967183	0.0964389	0.0969148	0.0964245	0.0945298	0.0942777	0.0932423	0.0732672	0.0741197	0.0760258	0.0763539	0.0752504	0.0763501	0.0764843	0.0882683	0.0897493	0.0907558	0.0885901	0.0902187	0.089785	0.089652
68	0.0804477	0.0778682	0.080105	0.0817818	0.0817316	0.0864811	0.0857529	0.114182	0.114758	0.110843	0.114095	0.110706	0.111355	0.110341	0.0949066	0.0948775	0.0944574	0.0982653	0.10237	0.105817	0.107699	0.0960025	0.0982488	0.100742	0.104494	0.105783	0.108263	0.109245
69	0.0573267	0.0573264	0.0565776	0.0560588	0.055363	0.0552792	0.0571034	0.0679725	0.0670993	0.0669952	0.0681845	0.0674155	0.0654454	0.0656596	0.0495593	0.0491021	0.0501539	0.0493006	0.0503176	0.0509038	0.0505723	0.061532	0.0602325	0.0605311	0.0589666	0.0613037	0.0601496	0.0602342
70	0.0373562	0.0411945	0.0380114	0.0370735	0.0369524	0.0375541	0.0390464	0.02925	0.0293885	0.0298133	0.0304051	0.028791	0.0267151	0.0270199	0.0467374	0.0465361	0.0443723	0.0394736	0.0399344	0.0376644	0.0362996	0.0373288	0.0366912	0.0368778	0.0354274	0.0358892	0.0356758	0.0360014
71	0.0413538	0.0400951	0.04216	0.0421358	0.0411988	0.0416042	0.0440389	0.0551571	0.0551884	0.0552282	0.0545529	0.053496	0.0527262	0.0523189	0.0407054	0.0395964	0.0413783	0.0401269	0.0423542	0.0420751	0.0407942	0.0480848	0.0480192	0.0501644	0.049135	0.0513924	0.0501983	0.051043
72	0.08158	0.0771579	0.0777571	0.0789714	0.081591	0.0827125	0.0813959	0.0950896	0.094135	0.096774	0.0982318	0.0940693	0.0955157	0.0957646	0.0796236	0.0820463	0.0827069	0.0847869	0.0876253	0.0889212	0.093391	0.0855198	0.0882253	0.0866007	0.0890666	0.0898879	0.0908165	0.0917387
73	0.0362103	0.0371895	0.036655	0.0369739	0.0373784	0.0370271	0.0352657	0.0475996	0.0502701	0.0482569	0.0480466	0.0475709	0.0458782	0.0461698	0.036228	0.0358282	0.0368514	0.0371089	0.0374691	0.0355605	0.0360877	0.0480416	0.049128	0.0505973	0.049027	0.0495528	0.0500134	0.0510835
74	0.0378682	0.038938	0.0390106	0.0393942	0.0396226	0.0389637	0.039845	0.046451	0.0477341	0.0482861	0.0488364	0.0482092	0.0477835	0.0476041	0.0291597	0.0277447	0.0292947	0.0307885	0.0296759	0.0302123	0.0310118	0.0419618	0.0411962	0.0426001	0.0423229	0.0428027	0.0418852	0.0426474
75	0.0467227	0.0472502	0.0463307	0.045343	0.0445849	0.0448482	0.0478136	0.0450444	0.0456393	0.0472458	0.0490269	0.0451777	0.0447662	0.0444774	0.0469863	0.0474131	0.0469506	0.049225	0.0462053	0.0485156	0.0540197	0.0561721	0.058138	0.0576899	0.0576382	0.0593351	0.0592467	0.0581057
76	0.0419588	0.0409548	0.0417094	0.0420518	0.0425544	0.0410434	0.0400579	0.0522613	0.0523573	0.0508141	0.0506423	0.0484083	0.048665	0.0485065	0.0431106	0.0440032	0.0436554	0.0441658	0.0426991	0.0439734	0.0434321	0.0496577	0.0495035	0.0502508	0.0514824	0.0536098	0.0520945	0.0521059
77	0.0619938	0.058769	0.0589127	0.0592573	0.0592556	0.057282	0.0607631	0.0780417	0.0762473	0.0765542	0.0771642	0.0751306	0.0750773	0.0750949	0.0609098	0.0618645	0.0615259	0.0614682	0.0608169	0.0617517	0.0653195	0.077135	0.0764985	0.0767324	0.0773338	0.0799991	0.0783999	0.0789864
78	0.049422	0.0494137	0.0487215	0.0481364	0.049144	0.0501617	0.049619	0.0694323	0.0699075	0.06993	0.0705419	0.0678343	0.0690784	0.0677539	0.0447098	0.0447684	0.0459514	0.0450812	0.0461286	0.0449843	0.0464707	0.0633615	0.0638929	0.0657453	0.0658422	0.0673305	0.0668321	0.0686938
79	0.0491935	0.0500626	0.0498694	0.0484995	0.0488166	0.0495643	0.0516072	0.0504137	0.0520974	0.0514581	0.0502523	0.0491891	0.0485874	0.0481913	0.0427654	0.0439407	0.0450916	0.0474474	0.050658	0.0514928	0.0542391	0.0483475	0.0502183	0.0516513	0.0523472	0.0531494	0.0532968	0.0545208
80	0.0471685	0.0491941	0.0477015	0.0470589	0.0468954	0.0487409	0.0488753	0.0491819	0.0501768	0.049235	0.0481674	0.0466549	0.0463417	0.0452738	0.0425478	0.0456382	0.0450135	0.0453382	0.046613	0.046928	0.0515321	0.0488201	0.0487547	0.0520716	0.050072	0.0507976	0.0518349	0.0524615
81	0.0324293	0.0322575	0.0323832	0.0332285	0.0339634	0.0345537	0.0347384	0.0331188	0.0335508	0.0359667	0.035328	0.0324053	0.0327069	0.0318117	0.0217083	0.0236335	0.0268495	0.0261549	0.0283722	0.0296053	0.031459	0.0253658	0.0269582	0.0316954	0.030242	0.0288619	0.0306607	0.0291755
82	0.0511519	0.0520045	0.0490041	0.0503526	0.0505154	0.0528813	0.0514376	0.0628573	0.0618793	0.0620478	0.0613915	0.0614106	0.0598724	0.0607311	0.0497905	0.0499964	0.0505014	0.0515953	0.0511216	0.0523731	0.0521301	0.0654027	0.0639775	0.0645539	0.0638509	0.0656393	0.0671066	0.06716
83	0.0507528	0.0513198	0.0505001	0.0530148	0.0544305	0.0540341	0.0519411	0.0684597	0.0674835	0.0685343	0.071023	0.0683795	0.0695724	0.0701378	0.0488423	0.0466597	0.0489585	0.0503877	0.0520578	0.053853	0.0552436	0.0714225	0.0697262	0.0714321	0.0733854	0.0760706	0.075124	0.0759616
84	0.0282202	0.0290516	0.0293422	0.0282028	0.0293604	0.0304475	0.02953	0.0326717	0.0330135	0.0333623	0.0333589	0.0318071	0.0309694	0.031031	0.0247116	0.0237027	0.0242643	0.0242213	0.0240311	0.0242842	0.0238573	0.0395737	0.0381529	0.0398876	0.0388403	0.0388849	0.0398116	0.0394912
85	0.0319241	0.0318044	0.0315158	0.0313867	0.0309706	0.0341245	0.0335823	0.0480753	0.0475426	0.0487549	0.0475726	0.045993	0.0434285	0.0463998	0.029686	0.0303611	0.0299339	0.0309525	0.031727	0.0322969	0.0335156	0.0460167	0.0459104	0.0461132	0.0453212	0.0455162	0.0481885	0.0482587
86	0.0710189	0.0661704	0.0654026	0.0657606	0.0648673	0.0637427	0.0652416	0.146301	0.144603	0.144961	0.146095	0.143554	0.143549	0.142532	0.0879532	0.0845452	0.0861493	0.0875588	0.0886344	0.0906764	0.0874319	0.113927	0.113825	0.115612	0.114916	0.115984	0.115469	0.115205
87	0.0351295	0.0346081	0.0345269	0.0366384	0.0371617	0.0373672	0.0379698	0.0370822	0.0353409	0.0376471	0.039737	0.0356974	0.0372117	0.0355434	0.0247481	0.0265965	0.0262443	0.0270963	0.0285586	0.0287266	0.0287541	0.034787	0.0376209	0.0407449	0.0389681	0.0409097	0.0415468	0.0398719
88	0.058834	0.057372	0.0590975	0.0581206	0.0592322	0.0601331	0.0586152	0.0709401	0.0733233	0.0734153	0.0743177	0.0760897	0.0733898	0.0732703	0.0474863	0.0466049	0.0508573	0.0507543	0.0521646	0.0536463	0.0539153	0.0597517	0.0609824	0.0612169	0.0618828	0.0641419	0.0633198	0.0656588
89	0.0505463	0.0490975	0.0494879	0.0508113	0.0504534	0.0534827	0.0513859	0.0740544	0.0731871	0.0739929	0.0756077	0.0736075	0.0728522	0.0743587	0.0533883	0.0521071	0.0552454	0.0546538	0.0553097	0.0564595	0.0572491	0.0697612	0.0698019	0.0711505	0.0719483	0.073667	0.0736384	0.0755819
90	0.00970278	0.0090206	0.0100309	0.00878189	0.00911142	0.0116503	0.00851668	0.0255492	0.0257977	0.0265158	0.0259227	0.0247479	0.0238669	0.0224791	0.0176897	0.0171871	0.0174947	0.0166464	0.0158677	0.0175353	0.0168184	0.0200492	0.0201031	0.022253	0.0184009	0.0181032	0.0194064	0.0197325
91	0.0634597	0.0608555	0.0601519	0.0615345	0.0612632	0.0620305	0.0622692	0.0837311	0.080893	0.0831232	0.0822073	0.0813136	0.0810569	0.0821161	0.0573708	0.0578049	0.0608758	0.0597782	0.0604845	0.061224	0.0631947	0.0757914	0.0760528	0.0771627	0.0771532	0.0797851	0.0801359	0.0801246
92	0.0804724	0.0782468	0.0812751	0.0828328	0.0835572	0.0844103	0.0842429	0.099753	0.0991456	0.101013	0.100322	0.100686	0.100399	0.102216	0.0719394	0.0753955	0.0781271	0.0791327	0.0796704	0.082207	0.085095	0.0973106	0.0987018	0.101798	0.102967	0.106859	0.10638	0.109339
93	0.0427005	0.042841	0.0423313	0.0436844	0.0427494	0.0421562	0.0419864	0.0514514	0.0512418	0.0511551	0.0504186	0.048573	0.0472995	0.0483365	0.0398354	0.0399083	0.0400975	0.0395076	0.0400468	0.0401967	0.042627	0.046942	0.0481215	0.0483736	0.0470657	0.0493337	0.0481496	0.0489317
94	0.0477436	0.0458694	0.0463791	0.0467247	0.0474921	0.0466676	0.0467492	0.066306	0.0661341	0.0662955	0.0663656	0.0655792	0.0650252	0.0648687	0.0483199	0.0479136	0.0478053	0.0495722	0.0497982	0.0507266	0.0510363	0.0612879	0.0616484	0.0615466	0.0622002	0.0630294	0.0634716	0.0633719
95	0.0907657	0.0890039	0.0863776	0.088542	0.087278	0.0878606	0.0878431	0.0747146	0.0723606	0.0733591	0.0725755	0.0727747	0.072298	0.0706414	0.0609839	0.0640396	0.0636573	0.0622303	0.0619463	0.0633097	0.063835	0.071581	0.0730357	0.074517	0.0735009	0.0740658	0.0738426	0.074826
96	0.125091	0.124858	0.123012	0.122541	0.122149	0.121843	0.122228	0.190043	0.186503	0.186627	0.186704	0.186807	0.184305	0.182528	0.129173	0.131846	0.132229	0.130456	0.134385	0.135352	0.135027	0.139159	0.138663	0.139526	0.140628	0.141917	0.142106	0.143717
97	0.124447	0.127428	0.125828	0.125553	0.125962	0.12857	0.123467	0.121788	0.123506	0.12314	0.123517	0.121764	0.121637	0.123283	0.104118	0.10972	0.110023	0.112334	0.117163	0.117831	0.121263	0.122725	0.123306	0.124081	0.12816	0.12684	0.126645	0.128487
98	0.0220412	0.0229849	0.023217	0.0215581	0.0231967	0.0233176	0.024254	0.0369159	0.0347721	0.0353145	0.035077	0.0329776	0.0346944	0.0345466	0.0188714	0.0183694	0.0186924	0.0201072	0.0206469	0.0212837	0.0208858	0.0369802	0.0368947	0.0383844	0.0377546	0.0402001	0.0403717	0.0390589
99	0.136293	0.13634	0.135073	0.134936	0.133821	0.134462	0.132409	0.153544	0.155789	0.156621	0.158713	0.155019	0.153269	0.15253	0.0960061	0.10185	0.104507	0.103662	0.108658	0.108939	0.111679	0.117756	0.122438	0.119423	0.122277	0.124408	0.123605	0.126201
100	0.114576	0.112821	0.112765	0.112326	0.111647	0.112579	0.111448	0.098162	0.0990972	0.0990921	0.0996562	0.0965674	0.0960756	0.0933391	0.0950263	0.100874	0.102441	0.104566	0.106822	0.109955	0.113302	0.105192	0.107472	0.108305	0.109903	0.111452	0.113489	0.113148
101	0.0824434	0.0829021	0.0825391	0.0825005	0.0826031	0.0854474	0.0848205	0.116794	0.115261	0.116289	0.114647	0.112835	0.112729	0.112579	0.0751614	0.0787679	0.0781002	0.0785757	0.0799976	0.0805468	0.0828817	0.0941096	0.0927953	0.0947897	0.0955141	0.0968132	0.0995148	0.100042
102	0.0459096	0.0464921	0.0471422	0.0485253	0.0485534	0.0487473	0.0499563	0.0725862	0.0727835	0.0734084	0.0728603	0.0715246	0.0705748	0.0699207	0.0543071	0.0564001	0.0586716	0.0592963	0.058922	0.0611465	0.0633279	0.0671418	0.0687203	0.0706205	0.0696846	0.0700832	0.0703825	0.0711826
103	0.0389107	0.0364822	0.0387784	0.0389351	0.0391796	0.0402887	0.0400693	0.065458	0.0645839	0.0652091	0.0658045	0.0634444	0.061125	0.0637	0.0378593	0.0381186	0.0392976	0.0416287	0.0416898	0.0419667	0.0434856	0.0534622	0.0522673	0.0523166	0.0534721	0.0542817	0.0551545	0.0574629
104	0.162428	0.170205	0.16557	0.160954	0.161315	0.162888	0.16474	0.153427	0.15038	0.146563	0.14703	0.145585	0.14206	0.142033	0.130202	0.129639	0.125032	0.115392	0.116771	0.11634	0.114851	0.144014	0.141392	0.138606	0.14001	0.14118	0.141283	0.141486
105	0.0539488	0.0516718	0.0507492	0.0516618	0.0516803	0.0504732	0.0506439	0.0737774	0.0727047	0.0726564	0.0723812	0.0715277	0.0708106	0.0698388	0.0511027	0.0505549	0.0518713	0.0519879	0.0517905	0.0517812	0.0538433	0.0653579	0.064548	0.0650943	0.0657347	0.0661152	0.0655404	0.0665971
106	0.0473299	0.0467959	0.046381	0.0472438	0.0466703	0.0470939	0.0473858	0.0566977	0.0564076	0.0562561	0.0550611	0.0537244	0.0536085	0.0533949	0.0393427	0.0405427	0.0406071	0.0401746	0.0401398	0.0410953	0.0437116	0.0509853	0.0515672	0.0535454	0.0533264	0.0537392	0.0544171	0.0555361
107	0.0407411	0.0391341	0.0402252	0.040788	0.0400111	0.039612	0.0415667	0.0498928	0.0516766	0.0504912	0.0526579	0.0501284	0.04975	0.0481707	0.0451549	0.0466784	0.0479334	0.0490732	0.0511464	0.0510759	0.0521454	0.0540303	0.0567849	0.0587355	0.0592977	0.0583903	0.0602035	0.0599481
108	0.056447	0.0563352	0.0577466	0.0571864	0.0585006	0.0544894	0.0577986	0.0832848	0.0826039	0.082825	0.0828181	0.0796768	0.0806004	0.0794072	0.0596966	0.0576595	0.0599789	0.0620371	0.0633675	0.065161	0.0662413	0.076999	0.0785527	0.082336	0.082677	0.085055	0.0830952	0.084725
109	0.0571797	0.0550799	0.0569296	0.0560503	0.0568983	0.0542364	0.0547974	0.07871	0.078261	0.0768339	0.0772852	0.0742123	0.0750059	0.0723704	0.062749	0.0639798	0.0623045	0.0651296	0.0667636	0.0660164	0.0676213	0.0698917	0.0706714	0.0701633	0.0710852	0.0737162	0.0719146	0.0745853
110	0.0389933	0.0408985	0.0421764	0.042463	0.0450636	0.0432819	0.0443501	0.0387561	0.039639	0.0424824	0.041284	0.0383657	0.0384259	0.0407932	0.023941	0.0245782	0.0230122	0.024949	0.0266007	0.0264372	0.0276145	0.0438786	0.0441236	0.0464371	0.0475663	0.0468541	0.0463418	0.0483047
111	0.0519265	0.0512962	0.0528855	0.0521158	0.050505	0.0518984	0.0515891	0.0721842	0.0694921	0.0716981	0.070147	0.0669167	0.0654749	0.0673123	0.0489631	0.0504596	0.0496999	0.0487231	0.0494538	0.0484022	0.0503235	0.0684754	0.0697285	0.0696658	0.0685135	0.0689724	0.0705958	0.0693704
112	0.0282882	0.0279948	0.0287197	0.026244	0.0294396	0.0297509	0.0283004	0.0786183	0.0806886	0.083284	0.0882196	0.0839479	0.0868286	0.087968	0.0212833	0.022573	0.0235513	0.0240805	0.0236985	0.0239912	0.0239244	0.0504337	0.0530619	0.0526486	0.0533186	0.0569368	0.0540159	0.0569299
113	0.194379	0.198464	0.197324	0.196539	0.198333	0.196105	0.198179	0.198073	0.202381	0.20294	0.202491	0.200576	0.200275	0.198452	0.174945	0.175299	0.17663	0.175366	0.177787	0.178931	0.180982	0.183728	0.187325	0.186046	0.18684	0.185599	0.18796	0.187134
114	0.145576	0.145981	0.147391	0.146757	0.147169	0.148703	0.1467	0.129168	0.132635	0.13265	0.132067	0.129733	0.127542	0.126981	0.119625	0.123635	0.124758	0.122727	0.124341	0.124395	0.123759	0.132074	0.132614	0.132424	0.132596	0.132071	0.13143	0.130736
115	0.0432533	0.0431	0.0438163	0.0460169	0.0467118	0.0448932	0.0437727	0.0639109	0.0617238	0.0619812	0.0616249	0.0628771	0.0617735	0.0594591	0.0355463	0.0359212	0.0362685	0.0377024	0.0367954	0.0375833	0.0385494	0.0535231	0.0536782	0.0525263	0.0551565	0.0554995	0.058351	0.0559743
116	0.19005	0.186197	0.187536	0.188288	0.188309	0.185591	0.18875	0.26448	0.263737	0.265524	0.264984	0.25979	0.257981	0.257341	0.226099	0.230635	0.234501	0.236565	0.234852	0.237388	0.23468	0.255117	0.258973	0.255594	0.257392	0.257964	0.257026	0.259072
117	0.046155	0.0470483	0.0465496	0.0476872	0.0484898	0.0502701	0.0471578	0.0521986	0.0506422	0.0527036	0.0530339	0.0499758	0.0495789	0.0495966	0.0351345	0.0370415	0.0379136	0.0377363	0.0388243	0.0380525	0.0384753	0.0540175	0.0526792	0.0519896	0.0528273	0.0516578	0.0536251	0.0533211
118	0.0771557	0.0786434	0.0787443	0.0775299	0.0772007	0.0756084	0.0799989	0.0554372	0.0542121	0.0564047	0.0532202	0.0522406	0.0543226	0.0531673	0.0583101	0.059388	0.0589028	0.0590012	0.0614852	0.0615258	0.0566895	0.0671151	0.0665484	0.0640296	0.0673435	0.0673977	0.0689486	0.0683481

## Sheet: Rat4
	Baseline							Day 1							Day 2							Day 3
Regions	Scan1	Scan2	Scan3	Scan4	Scan5	Scan6	Scan7	Scan1	Scan2	Scan3	Scan4	Scan5	Scan6	Scan7	Scan1	Scan2	Scan3	Scan4	Scan5	Scan6	Scan7	Scan1	Scan2	Scan3	Scan4	Scan5	Scan6	Scan7
1	0.0513045	0.0497619	0.0496471	0.046972	0.046311	0.0454842	0.0436751	0.0361547	0.0371926	0.0388274	0.0392232	0.0390879	0.0407752	0.0406375	0.0377196	0.0364887	0.0356571	0.0364389	0.0384161	0.0364983	0.0360882	0.0377196	0.0364887	0.0356571	0.0364389	0.0384161	0.0364983	0.0360882
2	0.0573525	0.0555063	0.0528505	0.0496621	0.0501248	0.0513573	0.0542996	0.0266893	0.0268465	0.0281362	0.0286214	0.0286466	0.0283299	0.0298087	0.0307894	0.0303488	0.0308508	0.030014	0.0300877	0.0301061	0.0282961	0.0307894	0.0303488	0.0308508	0.030014	0.0300877	0.0301061	0.0282961
3	0.0431452	0.0391818	0.0437068	0.0434787	0.0403702	0.0385239	0.0373132	0.0513346	0.0520535	0.0505954	0.0527089	0.0497347	0.0517242	0.0505968	0.0378304	0.0365343	0.0358276	0.0373886	0.0385316	0.0397113	0.0387093	0.0378304	0.0365343	0.0358276	0.0373886	0.0385316	0.0397113	0.0387093
4	0.0965521	0.0908019	0.0944939	0.0794011	0.0784548	0.0859481	0.10225	0.0624695	0.0609556	0.0617328	0.0611731	0.0646388	0.0657594	0.0663057	0.073415	0.0735599	0.0764618	0.0781648	0.0834853	0.0812258	0.0801037	0.073415	0.0735599	0.0764618	0.0781648	0.0834853	0.0812258	0.0801037
5	0.133621	0.126941	0.14644	0.133001	0.127415	0.123998	0.127209	0.104596	0.101987	0.104189	0.104057	0.10459	0.104561	0.107796	0.125061	0.125906	0.127394	0.128742	0.130174	0.128793	0.12675	0.125061	0.125906	0.127394	0.128742	0.130174	0.128793	0.12675
6	0.054348	0.054936	0.0600434	0.0730952	0.0520499	0.0542517	0.0518967	0.0411864	0.0432929	0.0426934	0.0458731	0.0450007	0.0437252	0.0433724	0.0488145	0.0510842	0.0531343	0.0541567	0.0578666	0.0581318	0.0576479	0.0488145	0.0510842	0.0531343	0.0541567	0.0578666	0.0581318	0.0576479
7	0.0850312	0.0854781	0.0799376	0.083933	0.0692166	0.0717234	0.0717258	0.0939382	0.0976389	0.100003	0.106416	0.106112	0.104773	0.105073	0.094569	0.0953399	0.0968791	0.099562	0.102343	0.101608	0.0997986	0.094569	0.0953399	0.0968791	0.099562	0.102343	0.101608	0.0997986
8	0.0785328	0.072757	0.0723106	0.0707686	0.0690971	0.0685615	0.0668409	0.0731427	0.0728321	0.0729879	0.0722889	0.0722064	0.0718457	0.0727871	0.061153	0.0609946	0.0610137	0.0609346	0.0617876	0.062247	0.0619853	0.061153	0.0609946	0.0610137	0.0609346	0.0617876	0.062247	0.0619853
9	0.162957	0.166484	0.171527	0.15935	0.147865	0.150326	0.157209	0.0512677	0.0533961	0.0580811	0.0635443	0.0615984	0.0616891	0.0582916	0.0715345	0.0741121	0.0752548	0.0809029	0.0826424	0.0833652	0.0830057	0.0715345	0.0741121	0.0752548	0.0809029	0.0826424	0.0833652	0.0830057
10	0.0935016	0.0934673	0.101399	0.105614	0.101233	0.0954477	0.0890389	0.0596077	0.0588677	0.0597078	0.0594687	0.0605992	0.0609572	0.0640458	0.0793755	0.0790658	0.0833031	0.0852693	0.0869716	0.0861168	0.0852662	0.0793755	0.0790658	0.0833031	0.0852693	0.0869716	0.0861168	0.0852662
11	0.157913	0.152985	0.153701	0.129337	0.130648	0.139217	0.145878	0.109376	0.107628	0.105989	0.10021	0.10103	0.10306	0.104958	0.118588	0.117292	0.119576	0.120951	0.128913	0.131978	0.132968	0.118588	0.117292	0.119576	0.120951	0.128913	0.131978	0.132968
12	0.055665	0.0531314	0.0553551	0.0529692	0.0506853	0.0537028	0.0509382	0.0484434	0.0491382	0.0489201	0.050307	0.050389	0.0509615	0.0509673	0.0539823	0.0549121	0.0565833	0.0590017	0.0603004	0.0607931	0.0602239	0.0539823	0.0549121	0.0565833	0.0590017	0.0603004	0.0607931	0.0602239
13	0.151954	0.153778	0.167164	0.169063	0.150433	0.142925	0.132331	0.0910264	0.0943076	0.0973369	0.0999149	0.102542	0.103499	0.106691	0.144125	0.148572	0.154486	0.159926	0.166518	0.160669	0.15762	0.144125	0.148572	0.154486	0.159926	0.166518	0.160669	0.15762
14	0.055301	0.0572488	0.0558458	0.0557276	0.0515078	0.0523549	0.0518804	0.0554581	0.0543534	0.0538552	0.0556524	0.0552084	0.0554228	0.0564709	0.0614312	0.0635226	0.0662367	0.0675153	0.0704591	0.0696925	0.0681518	0.0614312	0.0635226	0.0662367	0.0675153	0.0704591	0.0696925	0.0681518
15	0.0544755	0.0523228	0.0579797	0.0551816	0.0554463	0.0528169	0.0533861	0.0383325	0.0384988	0.0393685	0.0390912	0.039567	0.038858	0.039828	0.0414041	0.0418971	0.0404477	0.0404305	0.041782	0.0409512	0.0401136	0.0414041	0.0418971	0.0404477	0.0404305	0.041782	0.0409512	0.0401136
16	0.0616534	0.0622319	0.0678187	0.0763714	0.0708786	0.0652926	0.0618984	0.0328417	0.0360099	0.0383351	0.0365107	0.0363597	0.0375397	0.037828	0.0500829	0.0505921	0.0522431	0.0538186	0.0578493	0.0575926	0.0571147	0.0500829	0.0505921	0.0522431	0.0538186	0.0578493	0.0575926	0.0571147
17	0.0744357	0.0698315	0.0753505	0.0727046	0.0631071	0.0660207	0.0692989	0.0660312	0.0669088	0.0654042	0.0661503	0.0670948	0.0669577	0.0702958	0.0798837	0.0805353	0.0836933	0.0852854	0.0890138	0.0892655	0.0871069	0.0798837	0.0805353	0.0836933	0.0852854	0.0890138	0.0892655	0.0871069
18	0.0908874	0.0948161	0.0992622	0.107163	0.0922558	0.0915868	0.0837485	0.0964924	0.097433	0.0993559	0.102995	0.103764	0.103801	0.1071	0.0977075	0.102497	0.105574	0.109416	0.113642	0.111182	0.108738	0.0977075	0.102497	0.105574	0.109416	0.113642	0.111182	0.108738
19	0.08297	0.0838319	0.0827349	0.0845122	0.0776094	0.0741904	0.0772279	0.0351888	0.0382703	0.0389938	0.0405337	0.0417101	0.0401991	0.0419417	0.049919	0.0506394	0.0516153	0.0536904	0.0558893	0.0542503	0.0548703	0.049919	0.0506394	0.0516153	0.0536904	0.0558893	0.0542503	0.0548703
20	0.0657747	0.0644374	0.0680749	0.0561374	0.0639848	0.0656488	0.0715891	0.0508382	0.0505327	0.0489957	0.0470892	0.047417	0.0480806	0.0489873	0.0525256	0.0551406	0.0558516	0.0581305	0.0617989	0.0634555	0.0658612	0.0525256	0.0551406	0.0558516	0.0581305	0.0617989	0.0634555	0.0658612
21	0.132223	0.128305	0.136667	0.137649	0.147614	0.141361	0.141755	0.128085	0.125012	0.123842	0.115597	0.117104	0.11606	0.116282	0.128825	0.130646	0.131457	0.131153	0.142262	0.15037	0.151505	0.128825	0.130646	0.131457	0.131153	0.142262	0.15037	0.151505
22	0.10755	0.108403	0.112727	0.115573	0.109876	0.109239	0.109933	0.0388794	0.0426379	0.043116	0.0414322	0.041729	0.0419732	0.0407054	0.0494032	0.053176	0.0539705	0.0569182	0.0580988	0.0590602	0.0613217	0.0494032	0.053176	0.0539705	0.0569182	0.0580988	0.0590602	0.0613217
23	0.0670825	0.0654135	0.0657125	0.0608721	0.06205	0.058284	0.0612229	0.0465859	0.0499422	0.0476729	0.0492128	0.0499122	0.0490259	0.0508384	0.053069	0.0558752	0.0575552	0.0577144	0.0592183	0.0582731	0.0569373	0.053069	0.0558752	0.0575552	0.0577144	0.0592183	0.0582731	0.0569373
24	0.0612718	0.0608739	0.0571258	0.0561464	0.0513088	0.052564	0.0491857	0.0536921	0.0542123	0.0565405	0.0586034	0.0599068	0.0615079	0.0609691	0.0557202	0.0531013	0.0552284	0.0564578	0.0581082	0.0531033	0.0526453	0.0557202	0.0531013	0.0552284	0.0564578	0.0581082	0.0531033	0.0526453
25	0.0304548	0.0294573	0.033867	0.0359903	0.0298658	0.031497	0.0283785	0.0213175	0.0220565	0.0228514	0.0219539	0.0236712	0.0231109	0.0241357	0.0263599	0.0258782	0.0273148	0.0284705	0.028151	0.0301822	0.0297201	0.0263599	0.0258782	0.0273148	0.0284705	0.028151	0.0301822	0.0297201
26	0.0402735	0.0367824	0.0396916	0.0491928	0.0374174	0.0365256	0.0297203	0.0466338	0.0472449	0.0499871	0.0538926	0.0505083	0.0492587	0.0497017	0.0398921	0.0405186	0.0412525	0.0425038	0.0424359	0.0417069	0.0416665	0.0398921	0.0405186	0.0412525	0.0425038	0.0424359	0.0417069	0.0416665
27	0.112301	0.112799	0.104192	0.130676	0.106163	0.104395	0.085837	0.142941	0.148465	0.150283	0.159862	0.155085	0.148628	0.143938	0.106806	0.106489	0.107602	0.10968	0.109187	0.1108	0.110147	0.106806	0.106489	0.107602	0.10968	0.109187	0.1108	0.110147
28	0.0612151	0.062766	0.0695845	0.0680822	0.0615166	0.0555437	0.0537823	0.0307377	0.0323349	0.0315987	0.0335292	0.0333354	0.0328146	0.0329145	0.0359156	0.0388472	0.0411797	0.044441	0.0463887	0.0483689	0.0449916	0.0359156	0.0388472	0.0411797	0.044441	0.0463887	0.0483689	0.0449916
29	0.0669905	0.067613	0.0636276	0.0646671	0.0584937	0.0576735	0.0577579	0.0614843	0.0617013	0.0647053	0.0652518	0.0666262	0.0650521	0.0669764	0.0539906	0.0527628	0.0543873	0.0536952	0.0556255	0.054401	0.0530897	0.0539906	0.0527628	0.0543873	0.0536952	0.0556255	0.054401	0.0530897
30	0.0619815	0.0592985	0.0625133	0.0589455	0.0604232	0.0565235	0.058624	0.0389832	0.041335	0.0409051	0.0425892	0.0418209	0.0431149	0.0447372	0.0464828	0.0479283	0.048947	0.0499247	0.0528314	0.0511186	0.0506323	0.0464828	0.0479283	0.048947	0.0499247	0.0528314	0.0511186	0.0506323
31	0.0915866	0.0941855	0.0959149	0.0985595	0.0824236	0.0820896	0.0821436	0.0587394	0.058462	0.0650343	0.0665009	0.0671256	0.0664468	0.0699678	0.087477	0.09328	0.0966175	0.104182	0.11111	0.113189	0.111083	0.087477	0.09328	0.0966175	0.104182	0.11111	0.113189	0.111083
32	0.079303	0.0764515	0.0777787	0.0716481	0.0668573	0.0684507	0.0756156	0.0664214	0.0671046	0.0688375	0.0691118	0.0703292	0.0710834	0.0731614	0.0776286	0.0790051	0.0804051	0.0820107	0.0863594	0.0847547	0.0831178	0.0776286	0.0790051	0.0804051	0.0820107	0.0863594	0.0847547	0.0831178
33	0.0938155	0.0904623	0.0868636	0.0817885	0.0788242	0.078206	0.0843869	0.0759104	0.0775342	0.0826514	0.0861762	0.0882247	0.0897345	0.0928998	0.0897814	0.090629	0.0961662	0.0963136	0.102528	0.100327	0.0983331	0.0897814	0.090629	0.0961662	0.0963136	0.102528	0.100327	0.0983331
34	0.0569958	0.0544419	0.0556974	0.0576807	0.0507026	0.0543515	0.0496892	0.0521762	0.05031	0.0534257	0.0546759	0.0545158	0.0536846	0.0558951	0.0570445	0.0578818	0.0597526	0.061732	0.0637288	0.0629195	0.0628663	0.0570445	0.0578818	0.0597526	0.061732	0.0637288	0.0629195	0.0628663
35	0.0651306	0.0641402	0.0627131	0.0690523	0.058868	0.0594585	0.0584072	0.0587452	0.0592765	0.0598922	0.062396	0.0624398	0.0618706	0.0630167	0.0603346	0.0618329	0.0638744	0.0645554	0.0678404	0.0666943	0.0650437	0.0603346	0.0618329	0.0638744	0.0645554	0.0678404	0.0666943	0.0650437
36	0.11787	0.116311	0.131219	0.12505	0.118808	0.112455	0.118999	0.0660373	0.064852	0.0663258	0.0640995	0.0653255	0.0664641	0.0667242	0.0705037	0.0717341	0.0702903	0.0716006	0.0728091	0.0736151	0.0713687	0.0705037	0.0717341	0.0702903	0.0716006	0.0728091	0.0736151	0.0713687
37	0.115376	0.114105	0.110097	0.102999	0.102135	0.102953	0.107284	0.115411	0.114999	0.116514	0.115336	0.116749	0.117869	0.120142	0.0813569	0.0791109	0.0793018	0.0793857	0.0806306	0.0810617	0.080346	0.0813569	0.0791109	0.0793018	0.0793857	0.0806306	0.0810617	0.080346
38	0.228063	0.230012	0.22649	0.214641	0.220115	0.218679	0.21995	0.188244	0.190903	0.193052	0.19936	0.19495	0.195417	0.195392	0.190821	0.190181	0.191733	0.190946	0.19197	0.192158	0.187962	0.190821	0.190181	0.191733	0.190946	0.19197	0.192158	0.187962
39	0.0326186	0.0311359	0.036652	0.0367237	0.0322171	0.0330241	0.0309817	0.0329268	0.0322832	0.032907	0.0375478	0.0373715	0.0337027	0.0320147	0.0208844	0.0219763	0.0225634	0.0214355	0.0239339	0.0242863	0.0255325	0.0208844	0.0219763	0.0225634	0.0214355	0.0239339	0.0242863	0.0255325
40	0.22681	0.226631	0.207576	0.195895	0.205728	0.210518	0.193906	0.148864	0.153713	0.153265	0.153353	0.150973	0.149895	0.148223	0.177908	0.177951	0.178434	0.17772	0.176474	0.178755	0.17687	0.177908	0.177951	0.178434	0.17772	0.176474	0.178755	0.17687
41	0.155589	0.157003	0.159524	0.171119	0.166182	0.161136	0.159597	0.153648	0.156021	0.156961	0.157088	0.158561	0.157082	0.157494	0.167356	0.167732	0.166238	0.168811	0.171343	0.172067	0.166224	0.167356	0.167732	0.166238	0.168811	0.171343	0.172067	0.166224
42	0.0903511	0.0886339	0.0811375	0.0729866	0.0807532	0.0802565	0.0777976	0.0446476	0.0460521	0.0473627	0.0468327	0.0476386	0.0479115	0.048788	0.0637119	0.0640321	0.0668855	0.0660556	0.0660873	0.0650657	0.0631097	0.0637119	0.0640321	0.0668855	0.0660556	0.0660873	0.0650657	0.0631097
43	0.0587295	0.0571728	0.0561941	0.0560492	0.0514859	0.0524178	0.046756	0.0492573	0.0501886	0.0498389	0.0522331	0.0508797	0.0509816	0.0510779	0.0478078	0.0492618	0.0504295	0.0520796	0.0546482	0.0552218	0.0538965	0.0478078	0.0492618	0.0504295	0.0520796	0.0546482	0.0552218	0.0538965
44	0.0430946	0.0406501	0.0421057	0.0478959	0.0425378	0.0402907	0.0357972	0.0536289	0.0535637	0.0515001	0.0493277	0.0495397	0.0491639	0.0491981	0.036155	0.0341587	0.0348812	0.0366547	0.0391478	0.0393721	0.0419079	0.036155	0.0341587	0.0348812	0.0366547	0.0391478	0.0393721	0.0419079
45	0.197902	0.184654	0.194821	0.172038	0.203576	0.210664	0.193781	0.204891	0.188818	0.175515	0.163725	0.167578	0.170314	0.172122	0.160309	0.15932	0.16031	0.163402	0.170993	0.17223	0.173367	0.160309	0.15932	0.16031	0.163402	0.170993	0.17223	0.173367
46	0.0564371	0.0544248	0.054835	0.0520327	0.0503806	0.0513818	0.0489451	0.0477141	0.0454415	0.0481201	0.0487216	0.0484958	0.0496111	0.0498314	0.0534286	0.0518076	0.0528922	0.055082	0.0557107	0.0567745	0.0562709	0.0534286	0.0518076	0.0528922	0.055082	0.0557107	0.0567745	0.0562709
47	0.0522145	0.0475916	0.0553974	0.0462058	0.0469722	0.0480271	0.0498966	0.0395968	0.040744	0.0388	0.0397726	0.0400132	0.0408882	0.041883	0.045501	0.0463057	0.0488645	0.0492128	0.0510864	0.0508216	0.0510144	0.045501	0.0463057	0.0488645	0.0492128	0.0510864	0.0508216	0.0510144
48	0.0468693	0.0449566	0.047076	0.0456511	0.0432849	0.0424876	0.0399223	0.034654	0.0345878	0.035934	0.0362212	0.0361161	0.0364062	0.0375022	0.0371669	0.0394548	0.0411798	0.0438081	0.0438653	0.0445095	0.0464799	0.0371669	0.0394548	0.0411798	0.0438081	0.0438653	0.0445095	0.0464799
49	0.0548432	0.0493407	0.0523379	0.051827	0.0500148	0.0519354	0.0496558	0.0432129	0.0434062	0.0446623	0.0444524	0.0446753	0.0437173	0.0452976	0.0503057	0.0498653	0.0526588	0.0530453	0.0565015	0.0559856	0.0559778	0.0503057	0.0498653	0.0526588	0.0530453	0.0565015	0.0559856	0.0559778
50	0.0570797	0.0555763	0.05503	0.058995	0.0551257	0.0542439	0.051073	0.0581833	0.059172	0.0596623	0.0591972	0.0597263	0.0584124	0.059723	0.0572322	0.0555457	0.0559509	0.0593137	0.058999	0.0580898	0.0586058	0.0572322	0.0555457	0.0559509	0.0593137	0.058999	0.0580898	0.0586058
51	0.0644963	0.0616705	0.0545169	0.0488989	0.0509178	0.0563087	0.0558272	0.0338753	0.0326992	0.0369308	0.0385815	0.0386947	0.0394202	0.0408677	0.0449439	0.0440013	0.0449073	0.0452714	0.0468567	0.0444276	0.0448953	0.0449439	0.0440013	0.0449073	0.0452714	0.0468567	0.0444276	0.0448953
52	0.0911517	0.0888445	0.08777	0.070787	0.0808161	0.0823397	0.0923819	0.0658026	0.066571	0.0641032	0.0630004	0.0638499	0.064558	0.0642613	0.0705023	0.0707612	0.0720928	0.0744452	0.0760023	0.0747919	0.0736747	0.0705023	0.0707612	0.0720928	0.0744452	0.0760023	0.0747919	0.0736747
53	0.154185	0.160267	0.15509	0.169564	0.149238	0.155257	0.146785	0.0995896	0.101052	0.104807	0.112823	0.11835	0.116063	0.127298	0.136251	0.144112	0.148254	0.157749	0.165959	0.165977	0.162685	0.136251	0.144112	0.148254	0.157749	0.165959	0.165977	0.162685
54	0.143262	0.13544	0.126657	0.106374	0.133909	0.141604	0.135823	0.184477	0.177782	0.167672	0.160802	0.16093	0.161246	0.160112	0.130724	0.12598	0.122019	0.118697	0.11919	0.120961	0.123892	0.130724	0.12598	0.122019	0.118697	0.11919	0.120961	0.123892
55	0.0958878	0.0943511	0.0888091	0.0820895	0.0941362	0.0953598	0.0925715	0.159029	0.157646	0.155705	0.151979	0.151132	0.151745	0.150625	0.0870151	0.0845393	0.084356	0.0835812	0.0853069	0.0850623	0.0874299	0.0870151	0.0845393	0.084356	0.0835812	0.0853069	0.0850623	0.0874299
56	0.0437011	0.0435591	0.0475761	0.0461205	0.0406664	0.0411144	0.0447967	0.04486	0.0445887	0.0436742	0.0480619	0.0464086	0.0461976	0.0453351	0.0388743	0.0363731	0.0413929	0.0387314	0.0405446	0.0404975	0.0374007	0.0388743	0.0363731	0.0413929	0.0387314	0.0405446	0.0404975	0.0374007
57	0.109766	0.104202	0.0936977	0.0820811	0.0870403	0.0893801	0.0837327	0.209459	0.205918	0.199719	0.195924	0.191752	0.190324	0.188969	0.0996898	0.0983376	0.0977246	0.0990209	0.0994384	0.0998401	0.0983148	0.0996898	0.0983376	0.0977246	0.0990209	0.0994384	0.0998401	0.0983148
58	0.0646031	0.0600181	0.0634048	0.060263	0.0573318	0.0564584	0.0568985	0.051531	0.0508818	0.0530041	0.0526279	0.0542126	0.0518784	0.0545258	0.0510482	0.0505771	0.0499473	0.0494923	0.0506065	0.0510563	0.0509729	0.0510482	0.0505771	0.0499473	0.0494923	0.0506065	0.0510563	0.0509729
59	0.201137	0.208225	0.177664	0.156217	0.15995	0.167093	0.133843	0.0877163	0.0862735	0.0847617	0.0813577	0.0819754	0.0862274	0.090812	0.104534	0.0971838	0.10005	0.102277	0.106447	0.108842	0.107443	0.104534	0.0971838	0.10005	0.102277	0.106447	0.108842	0.107443
60	0.0603849	0.0613295	0.0635518	0.06049	0.0631241	0.0636982	0.0607264	0.0319482	0.032114	0.0334132	0.0359694	0.0350939	0.0357632	0.0364718	0.0366033	0.0375014	0.0361532	0.0363858	0.0390396	0.0370149	0.0378989	0.0366033	0.0375014	0.0361532	0.0363858	0.0390396	0.0370149	0.0378989
61	0.073835	0.0724325	0.0724585	0.0671286	0.0679137	0.0697468	0.0741922	0.0253692	0.0264106	0.0275616	0.0282351	0.0282499	0.0295147	0.0286515	0.0341431	0.0343115	0.0337445	0.0349567	0.0347897	0.0345213	0.0339603	0.0341431	0.0343115	0.0337445	0.0349567	0.0347897	0.0345213	0.0339603
62	0.0791579	0.0749784	0.0792624	0.072046	0.0742546	0.0741151	0.0734719	0.0527885	0.0538465	0.0553977	0.0570441	0.0566879	0.0562327	0.0571321	0.054372	0.0550925	0.054052	0.0565588	0.059458	0.060938	0.0607311	0.054372	0.0550925	0.054052	0.0565588	0.059458	0.060938	0.0607311
63	0.0734161	0.0701414	0.0740862	0.0631569	0.0596302	0.0615801	0.0715301	0.0493504	0.0486005	0.0506582	0.0497701	0.0521276	0.0518341	0.0546873	0.0590934	0.0605976	0.060003	0.0632542	0.0648809	0.0627371	0.0629273	0.0590934	0.0605976	0.060003	0.0632542	0.0648809	0.0627371	0.0629273
64	0.0931076	0.0901176	0.0862063	0.0876079	0.0834276	0.0831101	0.0708173	0.101641	0.103139	0.105251	0.106814	0.106535	0.106363	0.107766	0.0968891	0.0945052	0.0957363	0.0983124	0.098475	0.0985087	0.0984072	0.0968891	0.0945052	0.0957363	0.0983124	0.098475	0.0985087	0.0984072
65	0.0454191	0.045813	0.0467215	0.0531483	0.0429619	0.0434837	0.0389585	0.0372753	0.0381343	0.0403715	0.040622	0.0396165	0.0402617	0.0388345	0.0437798	0.0448838	0.0480337	0.0500228	0.0533288	0.0535753	0.0529136	0.0437798	0.0448838	0.0480337	0.0500228	0.0533288	0.0535753	0.0529136
66	0.112729	0.112862	0.121249	0.129406	0.10873	0.107591	0.0987921	0.104022	0.108689	0.110907	0.118483	0.118676	0.118594	0.120821	0.0959909	0.0965849	0.100244	0.101987	0.104835	0.102893	0.101622	0.0959909	0.0965849	0.100244	0.101987	0.104835	0.102893	0.101622
67	0.0940615	0.0922209	0.0900675	0.0947251	0.0918009	0.0892672	0.0861873	0.0987285	0.103104	0.106689	0.113722	0.113344	0.112474	0.112039	0.0786483	0.0785133	0.0768497	0.0776122	0.0769498	0.0758487	0.0752997	0.0786483	0.0785133	0.0768497	0.0776122	0.0769498	0.0758487	0.0752997
68	0.18717	0.189064	0.195326	0.227217	0.201645	0.190621	0.17291	0.047277	0.0502858	0.055494	0.0539812	0.0540643	0.0540195	0.0572253	0.0928213	0.0917926	0.0903018	0.0967914	0.0998473	0.096947	0.0976396	0.0928213	0.0917926	0.0903018	0.0967914	0.0998473	0.096947	0.0976396
69	0.0773283	0.0785486	0.0773058	0.0829197	0.0790679	0.0764928	0.0712441	0.0498161	0.0493917	0.0514896	0.0523421	0.0524299	0.0531977	0.0546795	0.0532873	0.0538121	0.0552391	0.0571835	0.0566303	0.057025	0.0557054	0.0532873	0.0538121	0.0552391	0.0571835	0.0566303	0.057025	0.0557054
70	0.0477449	0.0444075	0.0442317	0.0379828	0.035079	0.0380446	0.0374743	0.0266297	0.0259321	0.0256018	0.0252784	0.0247992	0.0241671	0.0254455	0.0343172	0.0354432	0.0375013	0.0400576	0.0434117	0.0446474	0.0470825	0.0343172	0.0354432	0.0375013	0.0400576	0.0434117	0.0446474	0.0470825
71	0.0517843	0.0521521	0.0484886	0.0481621	0.047668	0.047349	0.0449313	0.0506046	0.0528798	0.0539487	0.0545129	0.0560681	0.0555288	0.0557252	0.0554306	0.0583474	0.0587342	0.0619262	0.0647553	0.0648619	0.065455	0.0554306	0.0583474	0.0587342	0.0619262	0.0647553	0.0648619	0.065455
72	0.0944829	0.0937611	0.0805088	0.0828179	0.0785218	0.0754289	0.0689595	0.0656735	0.0679184	0.070093	0.0703585	0.0736127	0.075099	0.0791877	0.083808	0.0838326	0.0854587	0.0883169	0.0927351	0.0896482	0.0879188	0.083808	0.0838326	0.0854587	0.0883169	0.0927351	0.0896482	0.0879188
73	0.048001	0.0476174	0.0471401	0.0518648	0.0446926	0.0458829	0.0434081	0.0488541	0.0497499	0.0523756	0.0519847	0.0519427	0.0507208	0.0514236	0.0539498	0.0558875	0.0609439	0.06151	0.0650969	0.0653586	0.0655764	0.0539498	0.0558875	0.0609439	0.06151	0.0650969	0.0653586	0.0655764
74	0.0610176	0.0621717	0.0688662	0.0627087	0.0649958	0.065017	0.066061	0.0385343	0.0381939	0.0375882	0.0382581	0.0395091	0.0377207	0.0389844	0.0365625	0.0367985	0.0353959	0.0362508	0.035255	0.0360757	0.0349596	0.0365625	0.0367985	0.0353959	0.0362508	0.035255	0.0360757	0.0349596
75	0.0534195	0.0555764	0.0573694	0.0535718	0.056041	0.0549835	0.0545765	0.0436821	0.0446915	0.0460964	0.0452593	0.0467173	0.0463083	0.0475069	0.0600002	0.0587543	0.0618094	0.0637564	0.0654465	0.0671662	0.0644848	0.0600002	0.0587543	0.0618094	0.0637564	0.0654465	0.0671662	0.0644848
76	0.0530472	0.0498218	0.0506546	0.0463656	0.0410464	0.0453206	0.0457126	0.0444761	0.0449578	0.0465419	0.045571	0.0458559	0.0468307	0.0470441	0.053554	0.0553027	0.0588978	0.0603216	0.0642015	0.063962	0.0635826	0.053554	0.0553027	0.0588978	0.0603216	0.0642015	0.063962	0.0635826
77	0.0653888	0.0608844	0.0596996	0.0606108	0.0594321	0.0582895	0.0566677	0.0808452	0.0811727	0.0841132	0.0880445	0.088016	0.0855926	0.0881303	0.0702608	0.0685761	0.0705276	0.0714007	0.0736414	0.0696324	0.0694518	0.0702608	0.0685761	0.0705276	0.0714007	0.0736414	0.0696324	0.0694518
78	0.086025	0.0876448	0.0951211	0.0995629	0.0910119	0.0846028	0.0831079	0.0405594	0.0433897	0.0416959	0.0436339	0.0454628	0.0455555	0.0461203	0.038184	0.0400293	0.0421954	0.0446532	0.0454004	0.0456326	0.0435248	0.038184	0.0400293	0.0421954	0.0446532	0.0454004	0.0456326	0.0435248
79	0.0568499	0.0558415	0.057591	0.0544567	0.0549439	0.0533442	0.0574383	0.0425275	0.0433861	0.0443377	0.0436227	0.0443988	0.0453445	0.0462899	0.0536263	0.0574911	0.0604825	0.0630418	0.0669345	0.0657034	0.0662712	0.0536263	0.0574911	0.0604825	0.0630418	0.0669345	0.0657034	0.0662712
80	0.0512861	0.0494675	0.0514151	0.0497489	0.0471314	0.0486915	0.0495194	0.0427928	0.0417873	0.0439069	0.04323	0.0442769	0.0428356	0.0446269	0.0485511	0.0518434	0.0550302	0.0584772	0.0642304	0.0645415	0.0649069	0.0485511	0.0518434	0.0550302	0.0584772	0.0642304	0.0645415	0.0649069
81	0.074216	0.0752012	0.074721	0.076159	0.073564	0.0748473	0.0761053	0.0286649	0.0320065	0.032115	0.0328727	0.0301867	0.0308542	0.0296519	0.0332124	0.0353655	0.0360765	0.0394694	0.0415846	0.0412314	0.0424264	0.0332124	0.0353655	0.0360765	0.0394694	0.0415846	0.0412314	0.0424264
82	0.063642	0.0639131	0.0684989	0.0629587	0.0638679	0.0591574	0.063826	0.0441303	0.0454292	0.0444685	0.0473659	0.044452	0.0460627	0.0459042	0.0488193	0.0505554	0.0505836	0.0529461	0.0555619	0.0541772	0.0521438	0.0488193	0.0505554	0.0505836	0.0529461	0.0555619	0.0541772	0.0521438
83	0.0832885	0.0796388	0.0740482	0.0712199	0.066045	0.0687299	0.063535	0.0627512	0.0642991	0.0667374	0.0680472	0.0695887	0.0720953	0.0745365	0.0697296	0.0672747	0.0721706	0.07317	0.074687	0.07255	0.0696028	0.0697296	0.0672747	0.0721706	0.07317	0.074687	0.07255	0.0696028
84	0.0362267	0.031299	0.0364307	0.0394412	0.0328683	0.0317674	0.034786	0.0255797	0.0251445	0.0262928	0.0257565	0.0260306	0.0263493	0.0285972	0.0282499	0.0285835	0.0289147	0.0285947	0.0302323	0.0320535	0.0302009	0.0282499	0.0285835	0.0289147	0.0285947	0.0302323	0.0320535	0.0302009
85	0.045327	0.0417538	0.0464891	0.0444035	0.0399337	0.0369225	0.0420217	0.0460445	0.0478955	0.0483954	0.0529362	0.0529032	0.052006	0.0515901	0.043439	0.0419965	0.0448946	0.0455558	0.0459729	0.0469913	0.0461657	0.043439	0.0419965	0.0448946	0.0455558	0.0459729	0.0469913	0.0461657
86	0.132415	0.13537	0.122722	0.145532	0.136669	0.130066	0.106203	0.174387	0.177126	0.180399	0.189395	0.186956	0.186744	0.184329	0.158846	0.15615	0.159339	0.160603	0.158848	0.159993	0.156724	0.158846	0.15615	0.159339	0.160603	0.158848	0.159993	0.156724
87	0.0652153	0.0687586	0.0674668	0.0711998	0.0685388	0.0653424	0.0660795	0.0335825	0.0365231	0.0362225	0.0371257	0.0384707	0.0389067	0.0387007	0.0456497	0.048202	0.0512851	0.0518503	0.0554747	0.0599551	0.0558156	0.0456497	0.048202	0.0512851	0.0518503	0.0554747	0.0599551	0.0558156
88	0.0830318	0.0834992	0.0951669	0.0829892	0.0859767	0.0873894	0.090698	0.0647307	0.0668935	0.067796	0.0692224	0.0710972	0.0680919	0.0699094	0.0612472	0.0595133	0.0599796	0.058866	0.0599741	0.0589694	0.0593466	0.0612472	0.0595133	0.0599796	0.058866	0.0599741	0.0589694	0.0593466
89	0.0908425	0.0917806	0.10056	0.100651	0.0963966	0.0890699	0.091219	0.0474332	0.0478311	0.0489533	0.0512779	0.050603	0.05284	0.0534514	0.057666	0.0590405	0.059271	0.0621973	0.0646416	0.06386	0.0621765	0.057666	0.0590405	0.059271	0.0621973	0.0646416	0.06386	0.0621765
90	0.0232974	0.0238496	0.0256226	0.0269715	0.0232641	0.0235769	0.0250909	0.0160566	0.0172874	0.0173177	0.0175113	0.015125	0.0161335	0.0158146	0.0225185	0.0247263	0.028535	0.0326267	0.0340096	0.0357889	0.0358376	0.0225185	0.0247263	0.028535	0.0326267	0.0340096	0.0357889	0.0358376
91	0.0871421	0.0837276	0.0820654	0.0772205	0.0744305	0.0759337	0.0755544	0.0762303	0.0772456	0.0808414	0.0820118	0.0846447	0.0862717	0.0889761	0.0847761	0.0836738	0.0853645	0.0883955	0.0913838	0.0880238	0.0864207	0.0847761	0.0836738	0.0853645	0.0883955	0.0913838	0.0880238	0.0864207
92	0.122873	0.117547	0.125199	0.117162	0.102628	0.108729	0.105223	0.0980008	0.102439	0.103949	0.111093	0.114321	0.116291	0.11973	0.107622	0.10984	0.115067	0.117056	0.124291	0.119657	0.113656	0.107622	0.10984	0.115067	0.117056	0.124291	0.119657	0.113656
93	0.0541156	0.0523665	0.0516591	0.047496	0.0466382	0.0473651	0.0442633	0.053585	0.0535908	0.0559927	0.057236	0.0566304	0.0560415	0.0591046	0.0561248	0.0577964	0.0580537	0.0605388	0.0626621	0.0621532	0.0614504	0.0561248	0.0577964	0.0580537	0.0605388	0.0626621	0.0621532	0.0614504
94	0.0674494	0.0660047	0.0691629	0.0670332	0.0621635	0.0634279	0.0616942	0.0610064	0.0611478	0.0627285	0.0646033	0.0659674	0.0656302	0.0667562	0.0580764	0.0585875	0.0606294	0.0615511	0.064416	0.0647519	0.0628983	0.0580764	0.0585875	0.0606294	0.0615511	0.064416	0.0647519	0.0628983
95	0.0701411	0.0668272	0.0654621	0.0664634	0.0645149	0.0645071	0.0641532	0.0633492	0.0652376	0.0633397	0.0650716	0.0641636	0.0673598	0.0674687	0.0617855	0.0614807	0.0633865	0.0639948	0.0675538	0.0662676	0.0666254	0.0617855	0.0614807	0.0633865	0.0639948	0.0675538	0.0662676	0.0666254
96	0.158837	0.158759	0.153337	0.160814	0.168243	0.168308	0.155533	0.111528	0.113023	0.113623	0.113579	0.116766	0.119892	0.123581	0.123778	0.122793	0.124412	0.122935	0.126185	0.127471	0.126448	0.123778	0.122793	0.124412	0.122935	0.126185	0.127471	0.126448
97	0.141567	0.147337	0.136565	0.134119	0.134107	0.13242	0.127746	0.101928	0.102573	0.10424	0.106111	0.105731	0.105258	0.103196	0.116824	0.117321	0.116211	0.115113	0.114935	0.115655	0.112469	0.116824	0.117321	0.116211	0.115113	0.114935	0.115655	0.112469
98	0.0443595	0.0440517	0.0486179	0.053404	0.0464687	0.0411263	0.0406911	0.0265757	0.0273938	0.0255799	0.0287422	0.0301937	0.029242	0.0300403	0.0271381	0.0278822	0.0291471	0.0295759	0.0325785	0.0324625	0.0333128	0.0271381	0.0278822	0.0291471	0.0295759	0.0325785	0.0324625	0.0333128
99	0.162785	0.163372	0.153393	0.151371	0.146963	0.143816	0.142127	0.0920156	0.0956399	0.0961885	0.0964787	0.094356	0.0955228	0.0962024	0.105769	0.105428	0.102225	0.104208	0.102678	0.102357	0.100863	0.105769	0.105428	0.102225	0.104208	0.102678	0.102357	0.100863
100	0.124519	0.125993	0.122	0.119434	0.122474	0.116995	0.117963	0.107033	0.108917	0.109304	0.109157	0.110298	0.110723	0.111399	0.118769	0.119771	0.118343	0.117103	0.119334	0.118574	0.117946	0.118769	0.119771	0.118343	0.117103	0.119334	0.118574	0.117946
101	0.118944	0.116747	0.113516	0.116211	0.111454	0.104199	0.101724	0.0529563	0.0516436	0.0522142	0.0519081	0.054775	0.0568952	0.0600373	0.100333	0.100736	0.101953	0.10622	0.106861	0.106263	0.104249	0.100333	0.100736	0.101953	0.10622	0.106861	0.106263	0.104249
102	0.0821226	0.083167	0.0859146	0.083607	0.0824195	0.0826905	0.0866692	0.0724108	0.0753263	0.0764107	0.0779367	0.0769567	0.0769545	0.0778295	0.0797072	0.0804768	0.0821531	0.0832633	0.0850445	0.086112	0.0840034	0.0797072	0.0804768	0.0821531	0.0832633	0.0850445	0.086112	0.0840034
103	0.0654445	0.0624666	0.0628702	0.0697659	0.0611924	0.0600983	0.0619511	0.051408	0.0504513	0.0500807	0.0490743	0.0491174	0.0498232	0.0523288	0.0456689	0.0459346	0.046346	0.0459862	0.0508365	0.0537214	0.0553638	0.0456689	0.0459346	0.046346	0.0459862	0.0508365	0.0537214	0.0553638
104	0.086585	0.0790716	0.0728146	0.0615398	0.0679325	0.0696061	0.0708448	0.127025	0.119933	0.11576	0.108061	0.110816	0.11029	0.113493	0.0820985	0.0798269	0.0799093	0.0808871	0.0818951	0.0827427	0.0840665	0.0820985	0.0798269	0.0799093	0.0808871	0.0818951	0.0827427	0.0840665
105	0.0769518	0.0771335	0.073946	0.0775201	0.0737384	0.0744242	0.0700733	0.0592768	0.0571547	0.0631796	0.0643702	0.0663884	0.0668955	0.0688825	0.067414	0.0674107	0.0690551	0.0706026	0.0725304	0.0724577	0.0733523	0.067414	0.0674107	0.0690551	0.0706026	0.0725304	0.0724577	0.0733523
106	0.0656484	0.0635136	0.0656027	0.0597819	0.061148	0.0611144	0.060994	0.0436776	0.0442613	0.0453432	0.0458703	0.0468696	0.047296	0.0488243	0.0566044	0.0546394	0.0557531	0.0564385	0.0593198	0.0608954	0.0586875	0.0566044	0.0546394	0.0557531	0.0564385	0.0593198	0.0608954	0.0586875
107	0.0607587	0.0599003	0.0600853	0.056055	0.055958	0.0567463	0.05784	0.0549479	0.0569246	0.0589644	0.0604709	0.0608049	0.0609363	0.0617674	0.0610544	0.0650165	0.0666411	0.0698568	0.0725802	0.0723465	0.0725931	0.0610544	0.0650165	0.0666411	0.0698568	0.0725802	0.0723465	0.0725931
108	0.0768416	0.0778777	0.0747364	0.0722166	0.0708175	0.0746327	0.0701227	0.0687177	0.0704841	0.0725173	0.0745818	0.0764286	0.0779629	0.0806123	0.0764668	0.0782826	0.0779579	0.0794093	0.0821023	0.0814526	0.0806537	0.0764668	0.0782826	0.0779579	0.0794093	0.0821023	0.0814526	0.0806537
109	0.0989059	0.0970753	0.0930524	0.0997129	0.0941214	0.0949014	0.0901533	0.0880652	0.088839	0.0924882	0.094098	0.0953374	0.0931559	0.0956228	0.0924658	0.0898714	0.0912166	0.0903134	0.0950994	0.0934811	0.0944655	0.0924658	0.0898714	0.0912166	0.0903134	0.0950994	0.0934811	0.0944655
110	0.113635	0.110587	0.136646	0.101739	0.116796	0.125564	0.154789	0.028723	0.0308569	0.0317812	0.0326412	0.0331017	0.032249	0.0343275	0.0310538	0.0308063	0.0311141	0.0313897	0.0329929	0.0310814	0.0299293	0.0310538	0.0308063	0.0311141	0.0313897	0.0329929	0.0310814	0.0299293
111	0.109271	0.10852	0.112999	0.10125	0.0959772	0.0944011	0.100764	0.0760263	0.0770133	0.0769161	0.0783968	0.0788306	0.0797776	0.0788871	0.0688833	0.0700093	0.0711596	0.0731699	0.0782627	0.0743215	0.0718205	0.0688833	0.0700093	0.0711596	0.0731699	0.0782627	0.0743215	0.0718205
112	0.0669427	0.0686063	0.0623226	0.0678505	0.0610186	0.0592973	0.0582032	0.0602273	0.0630961	0.0649807	0.0689369	0.070164	0.0715391	0.0749966	0.0663292	0.0695674	0.0736086	0.0784239	0.0828108	0.0817754	0.0792067	0.0663292	0.0695674	0.0736086	0.0784239	0.0828108	0.0817754	0.0792067
113	0.14295	0.144155	0.127441	0.127444	0.1276	0.130677	0.115474	0.174742	0.174399	0.171145	0.165562	0.16866	0.171828	0.174104	0.15422	0.156622	0.157734	0.157036	0.158186	0.160218	0.160652	0.15422	0.156622	0.157734	0.157036	0.158186	0.160218	0.160652
114	0.093359	0.0954474	0.0922571	0.0938592	0.0916765	0.0904405	0.0922694	0.136773	0.1412	0.142551	0.143098	0.142128	0.141051	0.143296	0.0884994	0.090809	0.0903466	0.0909537	0.0905431	0.0936792	0.0928018	0.0884994	0.090809	0.0903466	0.0909537	0.0905431	0.0936792	0.0928018
115	0.0659364	0.0644343	0.0711566	0.0632668	0.0616638	0.0629398	0.0627938	0.049593	0.0484438	0.0484017	0.0503877	0.0521641	0.0519145	0.0532528	0.0554579	0.0543835	0.0528495	0.0551393	0.0589601	0.0570837	0.0542626	0.0554579	0.0543835	0.0528495	0.0551393	0.0589601	0.0570837	0.0542626
116	0.221725	0.22822	0.218671	0.245431	0.241351	0.232582	0.201575	0.258067	0.25677	0.25442	0.253297	0.255756	0.256763	0.259562	0.213007	0.214895	0.213297	0.215962	0.215718	0.216763	0.211336	0.213007	0.214895	0.213297	0.215962	0.215718	0.216763	0.211336
117	0.0587568	0.0594347	0.0599166	0.0561096	0.0553729	0.0566023	0.0564966	0.0545458	0.0546497	0.0553541	0.0579237	0.0546843	0.0545805	0.05525	0.0487088	0.046975	0.0471136	0.0483571	0.0488764	0.0497878	0.0490453	0.0487088	0.046975	0.0471136	0.0483571	0.0488764	0.0497878	0.0490453
118	0.120571	0.122814	0.107532	0.104761	0.100769	0.104941	0.0875834	0.0469963	0.0471175	0.0493963	0.0501952	0.053717	0.0515699	0.0560864	0.0630592	0.0649429	0.0693487	0.072969	0.0720029	0.0743183	0.067274	0.0630592	0.0649429	0.0693487	0.072969	0.0720029	0.0743183	0.067274

## Sheet: Rat5
	Baseline							Day 1							Day 2							Day 3
Regions	Scan1	Scan2	Scan3	Scan4	Scan5	Scan6	Scan7	Scan1	Scan2	Scan3	Scan4	Scan5	Scan6	Scan7	Scan1	Scan2	Scan3	Scan4	Scan5	Scan6	Scan7	Scan1	Scan2	Scan3	Scan4	Scan5	Scan6	Scan7
1	0.0614624	0.0660764	0.0676618	0.066784	0.0669715	0.0674026	0.0684841	0.0373383	0.0395831	0.0400355	0.0416062	0.0427463	0.0417838	0.0423624	0.0529473	0.0525224	0.0514349	0.0507011	0.0507581	0.0520502	0.051301	0.0544356	0.0553628	0.0555768	0.0559258	0.05629	0.0560516	0.0570646
2	0.0597978	0.0619341	0.0645528	0.0642952	0.0636943	0.0644847	0.0628866	0.0496565	0.0477571	0.0469576	0.0451858	0.0454067	0.0454831	0.0464469	0.0508405	0.050655	0.0519311	0.0535012	0.0523104	0.0532999	0.0534209	0.0594566	0.0605871	0.0594976	0.0621568	0.0629732	0.0626782	0.0641866
3	0.0795433	0.080863	0.0834303	0.0833004	0.0831764	0.0837937	0.083925	0.0693434	0.0670801	0.0653055	0.0635978	0.0647302	0.0645355	0.0631416	0.0724028	0.0718593	0.0697967	0.0709907	0.0696853	0.0671005	0.0675875	0.0708052	0.0712531	0.0706063	0.0697497	0.0695411	0.0697704	0.0702412
4	0.0627105	0.0688172	0.070811	0.069231	0.0674605	0.0680075	0.0650296	0.0828443	0.0827692	0.0841214	0.0830574	0.0824272	0.0819092	0.0820114	0.061438	0.0600591	0.0576033	0.0587198	0.0570218	0.0573203	0.0582076	0.0643866	0.0655395	0.064717	0.0672388	0.0654819	0.0649302	0.0664411
5	0.0738477	0.0727493	0.0742379	0.0772907	0.0778145	0.073987	0.075312	0.0694708	0.0712445	0.0717397	0.0714147	0.0727867	0.0708435	0.0725319	0.0839633	0.0811685	0.0771147	0.0763153	0.0765669	0.0740374	0.0743999	0.0780927	0.0801661	0.0785643	0.0779708	0.0764141	0.0764046	0.0742613
6	0.0286102	0.0290104	0.0278316	0.0306117	0.0293538	0.0275373	0.0250665	0.0317523	0.0299623	0.0333042	0.0337592	0.0335937	0.0333203	0.0347704	0.0263884	0.0290821	0.0285332	0.0285297	0.0291265	0.0263294	0.0276236	0.0301466	0.0317933	0.0303514	0.0329062	0.0323641	0.0327966	0.0336888
7	0.062279	0.0637642	0.0648031	0.0675955	0.0698918	0.0704847	0.0691027	0.0665551	0.0700455	0.0727489	0.0729648	0.0730571	0.0715278	0.072868	0.0662671	0.0625841	0.0600395	0.0623201	0.060112	0.0597274	0.0594103	0.0670961	0.0722663	0.07179	0.0716123	0.0699873	0.0693356	0.0711065
8	0.0521787	0.0520948	0.0532781	0.0519833	0.0524384	0.0513732	0.0506172	0.0730239	0.0754033	0.0733219	0.0744609	0.0737922	0.0739807	0.0728676	0.0777171	0.0801826	0.0810107	0.0776507	0.0783735	0.0775134	0.0769616	0.0831218	0.0859826	0.0829677	0.0834312	0.0831775	0.0838184	0.0828714
9	0.120472	0.124791	0.130379	0.135252	0.137126	0.138347	0.136883	0.151634	0.157706	0.15614	0.157596	0.155406	0.159613	0.160847	0.11941	0.119008	0.113658	0.114088	0.11526	0.116344	0.119787	0.160216	0.169801	0.166294	0.174839	0.173498	0.169503	0.177456
10	0.0481476	0.0507087	0.0517067	0.052041	0.0508397	0.0490951	0.0481175	0.07092	0.0696327	0.0693221	0.0665846	0.066772	0.0673749	0.0653905	0.0620077	0.0598104	0.0586618	0.0570014	0.0557637	0.0548846	0.0559396	0.0643291	0.0644906	0.0642507	0.0631956	0.0618627	0.0614028	0.0600496
11	0.112078	0.116689	0.119866	0.117528	0.118506	0.115679	0.116409	0.181592	0.180519	0.177903	0.175401	0.170265	0.172742	0.173123	0.0689068	0.071678	0.0715892	0.0717645	0.0683985	0.067421	0.0660684	0.103641	0.104363	0.100339	0.0989219	0.101705	0.100188	0.100976
12	0.0379107	0.0365249	0.0402853	0.0388548	0.039681	0.0374082	0.0380578	0.0412454	0.0411148	0.0439542	0.0436189	0.0435664	0.0438272	0.0465324	0.0424312	0.0389821	0.0391648	0.0387503	0.041509	0.0398157	0.0389036	0.0423583	0.0419868	0.0420472	0.0441949	0.0427023	0.0443447	0.0447733
13	0.102753	0.106739	0.108158	0.107418	0.105359	0.105401	0.104049	0.104874	0.106546	0.106736	0.107185	0.105987	0.102453	0.101023	0.0985836	0.0936871	0.0890524	0.0867546	0.0875762	0.0871911	0.0850291	0.127034	0.126895	0.124292	0.122603	0.116729	0.118317	0.114595
14	0.0424187	0.0415694	0.0423054	0.0442436	0.044499	0.0414131	0.0410195	0.0468643	0.0481221	0.0476988	0.0494708	0.0498249	0.0498731	0.0509175	0.041966	0.0442755	0.0419009	0.0408732	0.0430028	0.0398865	0.0416008	0.041576	0.0424091	0.0410789	0.040219	0.0406152	0.0431881	0.0431939
15	0.0523338	0.0561507	0.0584607	0.0569641	0.0572343	0.0572758	0.0579213	0.0461802	0.0477235	0.0464147	0.0482136	0.0489876	0.0483106	0.0474281	0.0501596	0.0483613	0.0472473	0.0479439	0.0480816	0.0477891	0.048323	0.0507304	0.0514834	0.0510647	0.0503004	0.0495534	0.0479063	0.0490779
16	0.0412706	0.0448652	0.0446453	0.0411336	0.042222	0.037664	0.0393736	0.0475163	0.051396	0.0514445	0.0504421	0.0491013	0.0494002	0.049008	0.0411163	0.0415769	0.0428927	0.0417696	0.0413412	0.0430798	0.042425	0.0584559	0.0557662	0.0585628	0.0593326	0.0593758	0.0566353	0.0612833
17	0.0470673	0.047204	0.0490881	0.0515118	0.0505664	0.0493491	0.0457943	0.0556854	0.0577358	0.0562022	0.0582547	0.0558169	0.0539141	0.055992	0.04556	0.0482557	0.0467692	0.0463487	0.0460043	0.0466613	0.045247	0.046613	0.0497806	0.0484502	0.0475285	0.0481472	0.0483097	0.0480802
18	0.0568246	0.059973	0.059143	0.0612726	0.060952	0.0590238	0.0561002	0.0664739	0.0710897	0.0687251	0.0708598	0.0680542	0.0665395	0.0659342	0.0726167	0.0708337	0.0671183	0.0666504	0.0653588	0.0637703	0.0640114	0.0658007	0.0711969	0.0668631	0.0671561	0.064888	0.0633205	0.0640594
19	0.0441799	0.044512	0.045202	0.0478113	0.0490852	0.0513782	0.0489519	0.060669	0.0596862	0.0612541	0.0623255	0.0625246	0.0627901	0.0622595	0.0499324	0.0483901	0.0473746	0.0473905	0.0468022	0.0471877	0.0482036	0.0679128	0.0693337	0.0701361	0.0727285	0.0716006	0.0708539	0.073685
20	0.0507115	0.0521697	0.0527098	0.0506221	0.0515034	0.0478474	0.0506776	0.0562646	0.0562409	0.0599304	0.0599213	0.0576018	0.0584798	0.0608677	0.0465006	0.0470859	0.045268	0.0462842	0.0451227	0.0465603	0.0460722	0.0466958	0.048147	0.0470718	0.0488382	0.0508936	0.0507496	0.0526833
21	0.0799428	0.0859339	0.0874176	0.0865944	0.0870204	0.084588	0.0856051	0.132603	0.124773	0.129333	0.125598	0.124655	0.129093	0.129634	0.0617672	0.059391	0.0604805	0.0589072	0.0578996	0.0576027	0.0568599	0.0688332	0.075437	0.0751006	0.0745342	0.080154	0.0804197	0.0839944
22	0.0284484	0.0309761	0.0337873	0.0310588	0.0331499	0.0285813	0.0311974	0.0439491	0.0466055	0.0458726	0.0453125	0.0447202	0.0456513	0.0440564	0.0272879	0.0287095	0.0284983	0.0256895	0.0255538	0.0267132	0.0243414	0.035909	0.0382087	0.0392927	0.03756	0.0414768	0.0395151	0.0416862
23	0.0554059	0.0577215	0.0589465	0.060099	0.0589024	0.0609034	0.0573985	0.0686659	0.0675147	0.0673724	0.0704128	0.0696919	0.0676141	0.0675503	0.0585894	0.0541913	0.0522841	0.053145	0.0521147	0.0507288	0.0529342	0.0606593	0.0613807	0.0607869	0.0611889	0.060612	0.062524	0.0605567
24	0.0873807	0.0909539	0.0918222	0.0913244	0.0912835	0.0900204	0.0870573	0.0740576	0.0745137	0.0730992	0.0733852	0.0733601	0.0708144	0.0717614	0.0860247	0.0827171	0.0773008	0.0753837	0.0757299	0.0754628	0.0754432	0.0760941	0.0758181	0.0744393	0.0759795	0.0777252	0.0762766	0.0786852
25	0.037928	0.038249	0.039161	0.0398324	0.0387162	0.0388527	0.0404968	0.0331186	0.0304985	0.0300472	0.031448	0.0303099	0.0289897	0.0302448	0.0347788	0.0329151	0.0331952	0.0322276	0.032035	0.0315073	0.0308242	0.0227143	0.022135	0.02144	0.0219852	0.022013	0.0234954	0.0222916
26	0.0549803	0.0577079	0.0584582	0.0572393	0.0549977	0.0565069	0.0550096	0.0416178	0.0434375	0.0420838	0.0411385	0.0412242	0.0413582	0.0404883	0.0430029	0.0406525	0.0384042	0.0377121	0.0393618	0.0379055	0.0375727	0.0518458	0.0501595	0.0502532	0.052998	0.0497308	0.0499968	0.0489033
27	0.0463446	0.0428588	0.0437408	0.0445446	0.0466971	0.0448466	0.0441069	0.0685548	0.06915	0.0706289	0.0698455	0.0724644	0.0718289	0.0718336	0.0831137	0.0811049	0.0790926	0.0755595	0.0775559	0.0742448	0.0762234	0.0861123	0.0888359	0.087614	0.0869992	0.0864485	0.0826402	0.0836806
28	0.0275187	0.0262408	0.0286931	0.0256817	0.0276008	0.0240494	0.0246993	0.0220031	0.0239891	0.0283786	0.0255613	0.025148	0.0254518	0.0273907	0.0271269	0.0226629	0.0229121	0.0258629	0.023637	0.0244037	0.0253433	0.0353359	0.0385032	0.0393234	0.0415659	0.0419017	0.0392536	0.0422564
29	0.0882792	0.0915164	0.093546	0.0953576	0.0965011	0.095684	0.0951461	0.0672134	0.0664821	0.0661297	0.0680847	0.0681602	0.066246	0.0692603	0.0757392	0.0765541	0.0768783	0.0764361	0.0766475	0.0766387	0.0760048	0.088826	0.0905483	0.0900444	0.0914896	0.0924744	0.0927753	0.0954107
30	0.0466666	0.0462628	0.0490706	0.0494057	0.0488163	0.049001	0.0505215	0.0586896	0.057183	0.0572447	0.0572884	0.0595544	0.0587631	0.0564352	0.0569968	0.0534172	0.0531469	0.0543786	0.0526625	0.0521429	0.051303	0.0590913	0.0590146	0.0602959	0.0604916	0.0604323	0.0584722	0.0606307
31	0.0505601	0.0547265	0.0558531	0.0550924	0.0531356	0.0487162	0.0502646	0.0654316	0.0663549	0.0728354	0.07117	0.0654279	0.0646806	0.0676621	0.0375144	0.0323346	0.0329845	0.0314185	0.031314	0.029529	0.0282096	0.0368308	0.0382079	0.0359871	0.0353641	0.0383857	0.0352475	0.0328663
32	0.0630522	0.0669868	0.070465	0.0683433	0.0668156	0.0654519	0.0643941	0.070464	0.0747915	0.0749421	0.0781501	0.075938	0.0742117	0.0755579	0.0648596	0.061827	0.0601745	0.0614434	0.0616367	0.0610313	0.0613478	0.0683623	0.0718863	0.0707543	0.0713558	0.0711893	0.0691774	0.0706594
33	0.0984377	0.100527	0.103753	0.104349	0.103703	0.101788	0.0990531	0.0972413	0.0989852	0.100476	0.100676	0.0967103	0.0937002	0.0961498	0.102212	0.0970183	0.0909836	0.0893914	0.0877539	0.088649	0.0862351	0.106118	0.106042	0.105509	0.103375	0.0997086	0.0980873	0.0985234
34	0.0398826	0.0385975	0.0419608	0.040538	0.0402872	0.0380384	0.0384473	0.0397359	0.0401834	0.0430579	0.0423744	0.0425099	0.0423601	0.0444799	0.0377787	0.0383157	0.0366037	0.0360566	0.0367079	0.035541	0.0359783	0.0373548	0.0389702	0.0375348	0.0398367	0.0399359	0.0396563	0.0400721
35	0.0468284	0.0478974	0.0493019	0.0500318	0.0504173	0.050125	0.0497629	0.055911	0.0573137	0.0566748	0.0583257	0.0570304	0.0563902	0.0578099	0.051746	0.0513607	0.0501357	0.0497184	0.0500376	0.0496702	0.0494922	0.0565803	0.0578529	0.0570249	0.0576993	0.0573108	0.0570468	0.0573674
36	0.0699074	0.0719926	0.0745858	0.0720184	0.0719412	0.0703419	0.0709321	0.0852774	0.0825019	0.0827709	0.0829655	0.0818231	0.0801252	0.0788659	0.0740755	0.0730642	0.0722426	0.0715378	0.0694742	0.0678566	0.0687075	0.0681946	0.0681374	0.0667776	0.067963	0.0669421	0.0677934	0.0660783
37	0.19649	0.201297	0.203347	0.202002	0.202545	0.203739	0.203262	0.208628	0.208211	0.203058	0.198299	0.198054	0.19778	0.197717	0.214369	0.217769	0.217362	0.217443	0.215859	0.212669	0.214425	0.217445	0.221045	0.218959	0.222616	0.224956	0.223841	0.226626
38	0.171365	0.175918	0.179998	0.176216	0.179279	0.179774	0.180177	0.172674	0.174903	0.177651	0.178163	0.17634	0.179233	0.176761	0.147007	0.144125	0.139391	0.139976	0.139717	0.137016	0.137117	0.172712	0.175159	0.171115	0.172787	0.170774	0.173801	0.170582
39	0.0427484	0.0450581	0.0465831	0.046638	0.0454845	0.0483298	0.0439476	0.0333684	0.0314097	0.0327104	0.0336164	0.0336048	0.0321375	0.0315195	0.0334661	0.0319023	0.0316585	0.0306748	0.031171	0.0300068	0.0295417	0.0390832	0.0400411	0.0408017	0.0400745	0.038534	0.0406243	0.0402381
40	0.180329	0.183198	0.186675	0.191819	0.194942	0.193043	0.193366	0.18066	0.179052	0.180382	0.179577	0.18133	0.180767	0.180179	0.166332	0.163692	0.159013	0.156496	0.155432	0.153818	0.154522	0.185579	0.189895	0.185783	0.185208	0.185579	0.184059	0.183806
41	0.110493	0.111827	0.115198	0.112274	0.115506	0.112893	0.111804	0.131127	0.132459	0.130164	0.129008	0.127075	0.12802	0.125285	0.101452	0.0980442	0.0951229	0.0945048	0.0942727	0.0948241	0.0970456	0.115287	0.115757	0.113506	0.114206	0.11223	0.110432	0.108866
42	0.159553	0.163994	0.16465	0.167735	0.167218	0.167536	0.163679	0.139076	0.138245	0.135823	0.128942	0.125051	0.124096	0.12492	0.153605	0.157035	0.156727	0.156277	0.15314	0.15183	0.148795	0.155079	0.158978	0.156991	0.15854	0.158948	0.157876	0.159411
43	0.045621	0.044884	0.0476476	0.045862	0.0472325	0.0455718	0.0458185	0.0473455	0.048764	0.0513908	0.0502798	0.0500095	0.0507793	0.0514408	0.0551851	0.0548689	0.0549026	0.0536612	0.053396	0.0556301	0.0564245	0.0608618	0.0612621	0.0626755	0.0650305	0.0655604	0.0655035	0.0664399
44	0.0832466	0.0853825	0.0886836	0.0922386	0.0891306	0.0904829	0.0901129	0.0583993	0.0564828	0.0542057	0.0539451	0.0556974	0.0548447	0.0540076	0.0708898	0.0689814	0.0687784	0.0687378	0.0661337	0.0651855	0.0643937	0.0768026	0.0767544	0.0764485	0.0747767	0.075837	0.0750328	0.0760632
45	0.238257	0.245846	0.25032	0.246425	0.246328	0.246461	0.245026	0.326063	0.31903	0.310047	0.296955	0.297649	0.297704	0.294052	0.225435	0.220904	0.21882	0.216132	0.21124	0.20772	0.206114	0.218862	0.215213	0.20881	0.205269	0.205914	0.20634	0.203064
46	0.0420712	0.0418969	0.0431533	0.0418782	0.0421517	0.0414574	0.0425009	0.0515206	0.0540142	0.0537474	0.0554433	0.0541163	0.0546532	0.0556547	0.0516679	0.0538065	0.0539689	0.0528085	0.0538196	0.0534567	0.0530121	0.0507118	0.0522993	0.0529424	0.0534489	0.0544663	0.0533821	0.0554839
47	0.0405472	0.0406287	0.0429244	0.0403346	0.0396772	0.0401471	0.039695	0.0462247	0.0483015	0.0485308	0.0525826	0.0503378	0.0484045	0.0521549	0.0423836	0.0395749	0.0394409	0.0410808	0.0410108	0.0398575	0.0407827	0.0387259	0.0398064	0.0374584	0.0397783	0.0379318	0.0409146	0.0409453
48	0.0381547	0.0362477	0.0383866	0.0370031	0.0384288	0.0363147	0.0373366	0.0383931	0.0404451	0.0428459	0.0443427	0.0420166	0.0389886	0.0453845	0.041719	0.0402166	0.0414462	0.0439854	0.0438221	0.0416668	0.0414907	0.0387342	0.0404866	0.03813	0.0388952	0.041062	0.0434146	0.0412052
49	0.0435201	0.0421345	0.0453945	0.0423616	0.0429063	0.0417142	0.0416329	0.048935	0.0500231	0.0532187	0.0530156	0.0531638	0.0529607	0.0537159	0.0570196	0.0604386	0.0585064	0.0561612	0.0582985	0.0584564	0.0609368	0.0504179	0.0531936	0.0546276	0.057933	0.0567504	0.0573079	0.0589273
50	0.0490549	0.0487896	0.0513672	0.0484012	0.0507535	0.0486374	0.048679	0.0523271	0.0537961	0.0562771	0.0549967	0.0558307	0.0569962	0.0552759	0.0642451	0.0671752	0.0657157	0.0644567	0.0663533	0.0661169	0.0673779	0.0652915	0.0661628	0.0667937	0.0697849	0.0700338	0.0725226	0.0718364
51	0.032098	0.0369915	0.0383859	0.0379538	0.0397121	0.0375058	0.0360551	0.0488986	0.0507829	0.049972	0.0513501	0.0515005	0.0517556	0.0525242	0.0320495	0.0300565	0.0312783	0.0310963	0.0305794	0.0310875	0.0319602	0.0328037	0.0335347	0.0337055	0.0341234	0.0337205	0.0336709	0.0352095
52	0.0987657	0.103565	0.107081	0.107641	0.105485	0.106114	0.102317	0.120608	0.119558	0.116235	0.111601	0.109395	0.110734	0.107111	0.0869077	0.0856312	0.0830247	0.0835303	0.0827676	0.0803104	0.0801007	0.103099	0.105419	0.102008	0.104221	0.102413	0.103447	0.106827
53	0.0993285	0.105736	0.105759	0.112787	0.110359	0.104601	0.099639	0.0687593	0.0669418	0.0720648	0.0720164	0.0699656	0.0722186	0.073558	0.078987	0.0729268	0.0685119	0.0626157	0.0667949	0.0634212	0.0621005	0.0945866	0.0949501	0.0901258	0.0906993	0.0871334	0.0860284	0.0856743
54	0.233391	0.237526	0.238329	0.238047	0.237893	0.23917	0.237004	0.224291	0.22536	0.22519	0.221561	0.224551	0.225625	0.22493	0.215717	0.214961	0.213116	0.211123	0.21184	0.209747	0.209473	0.219539	0.219235	0.216577	0.21374	0.212555	0.213463	0.208283
55	0.118361	0.121232	0.122989	0.121222	0.120557	0.12036	0.118318	0.12642	0.126764	0.12517	0.122751	0.122633	0.122413	0.122274	0.12055	0.120622	0.118344	0.115741	0.115262	0.115125	0.112894	0.103861	0.102579	0.100417	0.0969299	0.0964338	0.0949689	0.0943094
56	0.0603022	0.0625868	0.0605037	0.0620355	0.0618723	0.0627071	0.0582765	0.0566515	0.0567679	0.0557821	0.0537353	0.0541469	0.0540779	0.0540278	0.0654693	0.0644658	0.0622348	0.0613051	0.0608686	0.0591629	0.0596773	0.0497552	0.050264	0.0461147	0.0466066	0.0488155	0.0484742	0.0485799
57	0.175676	0.177557	0.176717	0.180107	0.179768	0.179347	0.178039	0.177572	0.177283	0.171645	0.165711	0.168832	0.170341	0.167068	0.230987	0.231455	0.230943	0.2266	0.22656	0.223878	0.222736	0.252838	0.257931	0.25766	0.252824	0.250916	0.251678	0.248499
58	0.061584	0.0628572	0.0656921	0.0629227	0.0645725	0.0625599	0.0602386	0.0500246	0.0491807	0.0494685	0.0493314	0.0500805	0.048681	0.0488421	0.0574275	0.054383	0.0512732	0.0519159	0.0500865	0.0506727	0.0522704	0.0550676	0.054332	0.0515332	0.0545335	0.0510533	0.0514796	0.0532598
59	0.13065	0.137305	0.137851	0.144275	0.136963	0.141459	0.135428	0.139914	0.141532	0.14225	0.138943	0.139426	0.13763	0.140226	0.105708	0.106613	0.107336	0.102166	0.104456	0.0996421	0.101764	0.152039	0.149955	0.152182	0.148416	0.151287	0.151598	0.153069
60	0.0580782	0.0629449	0.0629099	0.0629256	0.0638002	0.0646075	0.063348	0.0598113	0.059368	0.0610038	0.0638595	0.0644996	0.0632184	0.0624546	0.05438	0.0549187	0.0521463	0.050261	0.0498624	0.0511313	0.050826	0.0536308	0.054673	0.0530408	0.0536562	0.0526336	0.0525053	0.0516712
61	0.0353048	0.0381229	0.0375412	0.0391127	0.0390951	0.039659	0.0388881	0.0395217	0.0393585	0.0403533	0.0421913	0.041238	0.0409577	0.0413319	0.0284704	0.029351	0.0288218	0.0279104	0.0278314	0.0285191	0.0301469	0.0361552	0.0369365	0.0374602	0.0389162	0.0386139	0.0384743	0.0411544
62	0.0751038	0.0763488	0.0751985	0.0780808	0.0780515	0.0769633	0.0763247	0.0619563	0.0606966	0.0571988	0.0571594	0.0568487	0.0554615	0.0546258	0.0688422	0.0676866	0.0669465	0.0646097	0.0649083	0.0668517	0.0675536	0.0642859	0.0643509	0.0644196	0.0622434	0.0619816	0.0609163	0.0617226
63	0.085444	0.0921469	0.0932587	0.0931659	0.0895839	0.0918751	0.090518	0.0732427	0.0717837	0.0739553	0.074586	0.0741179	0.0727633	0.0719472	0.0857675	0.081036	0.0801933	0.0810217	0.080735	0.0833521	0.082083	0.0780663	0.0798344	0.0804429	0.0812506	0.0839267	0.0821181	0.0840708
64	0.0638035	0.064412	0.0640357	0.0682297	0.0642961	0.0675075	0.0651151	0.0608963	0.0705432	0.0695443	0.069672	0.0714713	0.0695014	0.0683774	0.0753964	0.0717583	0.0696716	0.0712144	0.0695392	0.0713827	0.0711404	0.0663707	0.0705156	0.0714119	0.0720872	0.0700329	0.0694771	0.071467
65	0.026072	0.0326808	0.0262068	0.033219	0.024534	0.0305913	0.0254499	0.0294842	0.0299718	0.0304588	0.0315126	0.0338058	0.0327789	0.0280243	0.0275371	0.0280101	0.0277225	0.0274936	0.0259759	0.0318446	0.0305873	0.0253829	0.0252371	0.0297401	0.0272691	0.0256339	0.0238079	0.0273106
66	0.0712422	0.0734694	0.072925	0.0788272	0.0781133	0.079776	0.0768654	0.0593394	0.0642452	0.0640545	0.0656664	0.0657076	0.0640427	0.0630083	0.0718847	0.071662	0.067935	0.0667983	0.0668583	0.069509	0.0694977	0.0712456	0.0734033	0.0750169	0.0729796	0.0712395	0.0701125	0.0721716
67	0.0547919	0.0568453	0.0571623	0.0576596	0.053964	0.0564112	0.0558888	0.0829326	0.0817772	0.081568	0.0824262	0.0838681	0.0835443	0.0818266	0.0808095	0.0792273	0.0766923	0.0772266	0.0754561	0.0750932	0.0745759	0.081602	0.0810592	0.0821626	0.0804476	0.0802023	0.0772781	0.0793924
68	0.110336	0.11371	0.119285	0.128193	0.128473	0.130227	0.129828	0.136312	0.137067	0.138389	0.139794	0.140583	0.141678	0.1431	0.115085	0.115343	0.111291	0.112137	0.111	0.111876	0.116717	0.150305	0.155692	0.1587	0.163863	0.163117	0.163849	0.164782
69	0.0598175	0.0607581	0.0590496	0.0614137	0.0583095	0.0606201	0.0586278	0.0540249	0.053747	0.0518945	0.0534795	0.0536048	0.0544705	0.0512153	0.0756251	0.0741907	0.0718821	0.0728225	0.071924	0.072576	0.0715704	0.06406	0.0641786	0.0635865	0.063504	0.062225	0.0612935	0.062402
70	0.172716	0.178124	0.174902	0.172858	0.169464	0.168673	0.167705	0.0976627	0.101491	0.094202	0.0925743	0.0881863	0.0918318	0.0903771	0.144128	0.151839	0.155175	0.156671	0.154819	0.153693	0.153926	0.174657	0.17601	0.177625	0.178222	0.183565	0.183821	0.185338
71	0.0346613	0.0400842	0.0349517	0.0419541	0.0348402	0.0418017	0.0387984	0.0418328	0.0430578	0.0444507	0.0450441	0.0473551	0.0458213	0.0439978	0.0392135	0.0411454	0.0411231	0.0392555	0.0389177	0.040728	0.040257	0.040412	0.0430512	0.0445086	0.0435358	0.0445949	0.0412931	0.0442065
72	0.0898436	0.0947382	0.0937178	0.0925114	0.0910326	0.0933069	0.0907148	0.0764281	0.0754665	0.0768627	0.0798949	0.0783067	0.0767896	0.0747437	0.0919666	0.0872706	0.0826865	0.0798287	0.0814222	0.082077	0.0840386	0.103323	0.105107	0.108502	0.106417	0.104355	0.101351	0.104067
73	0.0398293	0.0434986	0.0409841	0.0476898	0.0389176	0.0443965	0.0406883	0.0421924	0.0433285	0.0424039	0.0431077	0.0468975	0.0435353	0.0439056	0.0469264	0.0431907	0.0430877	0.0480217	0.0449226	0.047067	0.0449107	0.0391139	0.0396779	0.0394539	0.040445	0.041989	0.0383279	0.0390867
74	0.0707146	0.075557	0.0753076	0.0767267	0.075568	0.0760554	0.0766216	0.0541465	0.0564093	0.055239	0.0572544	0.0576433	0.0574665	0.0572444	0.0578237	0.0600648	0.0611584	0.0595757	0.0595511	0.0605131	0.0620151	0.0685408	0.071216	0.0714566	0.0715278	0.0707379	0.0720408	0.0726826
75	0.0639531	0.063815	0.0630267	0.064221	0.0567478	0.0596558	0.0607886	0.0578219	0.0622999	0.0653411	0.0613547	0.0591677	0.0607491	0.0646941	0.044729	0.038974	0.038834	0.0395389	0.0422372	0.0397029	0.0451144	0.0689353	0.0717961	0.066289	0.0683262	0.0715865	0.067537	0.0679224
76	0.0534743	0.0558852	0.0550939	0.0587806	0.0521209	0.0550571	0.0514571	0.0474974	0.0468644	0.0466007	0.0479038	0.046766	0.0442404	0.0473196	0.0588078	0.0533889	0.052637	0.0577445	0.053727	0.0538866	0.0556989	0.0491178	0.0522459	0.0508055	0.0551782	0.0526858	0.0523387	0.0521601
77	0.0624539	0.06479	0.064917	0.0668233	0.0620288	0.0644144	0.0615893	0.0561192	0.0559176	0.0559711	0.0593557	0.0587664	0.0575396	0.0553277	0.072996	0.0699743	0.0661714	0.0646817	0.0649693	0.0658081	0.0640269	0.0680707	0.0701072	0.0699581	0.0677087	0.067451	0.0648715	0.065161
78	0.0506234	0.0511076	0.0515017	0.0516758	0.0522529	0.0548443	0.0540675	0.0500656	0.0497072	0.0479896	0.0505048	0.0521552	0.0513013	0.0508529	0.0548111	0.0540603	0.0544122	0.0530184	0.0520704	0.0530543	0.051113	0.0678419	0.0695209	0.071237	0.0703188	0.0683056	0.0687467	0.0689496
79	0.0499378	0.0542871	0.0521622	0.0528906	0.0490144	0.0518812	0.0487404	0.0525605	0.0550221	0.0542296	0.0546131	0.0537114	0.0546087	0.0540716	0.0510974	0.056383	0.0576432	0.0599775	0.0589234	0.0585175	0.0604875	0.056558	0.0594542	0.058131	0.0598621	0.062175	0.0627936	0.0638471
80	0.0999319	0.101601	0.0985837	0.0977874	0.0970041	0.0967646	0.0947949	0.0650866	0.0651731	0.0640849	0.0643858	0.0619239	0.0653769	0.0663266	0.121049	0.128546	0.131426	0.134449	0.134771	0.132311	0.135159	0.100432	0.105279	0.105618	0.109734	0.113815	0.114657	0.11485
81	0.0314287	0.034762	0.0292423	0.0335065	0.028392	0.0311366	0.0269637	0.0289704	0.0285387	0.0318823	0.0313079	0.0279295	0.0305371	0.0348767	0.0408481	0.0405952	0.0387568	0.0391806	0.0443626	0.0374818	0.0410846	0.0433696	0.0420606	0.0381955	0.043402	0.04353	0.0433258	0.0436486
82	0.0724418	0.0753663	0.0762465	0.0787884	0.0748867	0.0758833	0.0758348	0.0574595	0.0561677	0.0557708	0.0563706	0.056245	0.0545962	0.054943	0.0764406	0.0757227	0.0741942	0.073176	0.0725498	0.0731195	0.0722863	0.0710623	0.0725932	0.0721806	0.0710175	0.0701058	0.0716856	0.070842
83	0.0829897	0.0864782	0.085913	0.0881928	0.0864332	0.0852403	0.0844643	0.0757305	0.0766524	0.0733118	0.0762297	0.075967	0.0729903	0.0719494	0.0817108	0.0778961	0.0751806	0.0716393	0.0721166	0.0721351	0.071929	0.0778948	0.0757165	0.074264	0.0747985	0.0737087	0.0724124	0.0728918
84	0.0420843	0.0428709	0.0424764	0.0437696	0.0416513	0.0437414	0.0420763	0.0280786	0.0257051	0.02554	0.0259049	0.0269881	0.0262499	0.0261825	0.0372343	0.0346216	0.0366799	0.0339415	0.0329334	0.0343893	0.0357595	0.0235995	0.0226888	0.0225918	0.0221424	0.0244109	0.0240145	0.0242775
85	0.049337	0.050934	0.0476773	0.049776	0.0498404	0.0511368	0.0509396	0.040713	0.041257	0.0394966	0.039308	0.0405209	0.0385317	0.0395254	0.0400852	0.0395751	0.0370344	0.0369479	0.0381446	0.037415	0.0385058	0.0427276	0.0421864	0.0417253	0.0434188	0.0405727	0.0390346	0.0400824
86	0.0571963	0.058241	0.0569781	0.0588378	0.056191	0.0589647	0.0559224	0.0765552	0.0821948	0.0807804	0.079427	0.082764	0.0813021	0.0793616	0.0814316	0.0762849	0.0746357	0.0730713	0.0715758	0.0709714	0.0714553	0.0818624	0.0849923	0.0818359	0.0809387	0.0802744	0.075559	0.0765026
87	0.0274023	0.0364361	0.0291173	0.0357136	0.0229629	0.0331852	0.0237224	0.0401446	0.0400381	0.0426353	0.0438782	0.0444318	0.0436449	0.0391965	0.0185048	0.0155056	0.0139295	0.0167967	0.0161188	0.0154138	0.0180341	0.0349703	0.0352025	0.0336074	0.0356171	0.0352923	0.0289831	0.0341418
88	0.0674667	0.072921	0.0728437	0.0740467	0.0747384	0.0757862	0.0761472	0.0669987	0.0665922	0.0643217	0.0656388	0.0666629	0.0672108	0.0672698	0.0635668	0.063953	0.0648447	0.0620193	0.062802	0.06222	0.0629971	0.0678428	0.0690709	0.0693096	0.0672555	0.0676502	0.0675501	0.0687065
89	0.0567772	0.057843	0.0598395	0.0609899	0.0616265	0.0622096	0.0584216	0.0510136	0.0506545	0.0491762	0.0518856	0.0511415	0.0510625	0.0470642	0.05767	0.0598198	0.0589826	0.0566095	0.0581247	0.0587149	0.0574272	0.0562535	0.0559502	0.0562826	0.056401	0.0541961	0.0526478	0.053631
90	0.0600134	0.0599562	0.0567924	0.056001	0.0553192	0.0535888	0.0523706	0.0335347	0.0325168	0.0380127	0.0370796	0.0321079	0.0347455	0.0365351	0.0578558	0.0630684	0.0607954	0.0585207	0.0614678	0.0582151	0.056586	0.0546893	0.0575844	0.0547151	0.0576324	0.0595881	0.0590121	0.0571834
91	0.0673602	0.0749554	0.0721878	0.0750796	0.0702516	0.0726188	0.069587	0.0685501	0.0733736	0.075679	0.0784943	0.0760987	0.0739617	0.0732711	0.0721583	0.0688953	0.0666395	0.0647242	0.064349	0.0678751	0.0669497	0.0708649	0.0725854	0.074184	0.0738489	0.0719624	0.0701366	0.0730198
92	0.0971723	0.102975	0.103142	0.103564	0.100321	0.10112	0.0963188	0.086186	0.0867536	0.0850596	0.0890963	0.0847713	0.0828897	0.0819441	0.0995445	0.0971032	0.0929851	0.0888721	0.0870034	0.0903339	0.0895643	0.0997566	0.0978135	0.100384	0.0974725	0.0925186	0.094607	0.0949832
93	0.034533	0.0382821	0.0353885	0.0409931	0.0338918	0.040769	0.0371688	0.042052	0.0410355	0.0440271	0.0428515	0.0451306	0.0445457	0.0420449	0.0400807	0.0372334	0.0376556	0.0368537	0.0359395	0.0402788	0.0385699	0.0369794	0.0376019	0.0403629	0.0392137	0.0379907	0.0398011	0.0396626
94	0.0518996	0.0552673	0.0544363	0.0574642	0.0537595	0.056494	0.0545685	0.0510186	0.052362	0.0514042	0.0535514	0.0532523	0.0531966	0.051065	0.05646	0.0562092	0.0541966	0.0528693	0.0526264	0.0529493	0.0531505	0.0553352	0.0570093	0.0573634	0.0557062	0.0550386	0.0551942	0.0555224
95	0.0857474	0.0905165	0.0901545	0.0911081	0.0916569	0.0910195	0.0897951	0.0644991	0.063337	0.0637036	0.0622459	0.0623628	0.0626025	0.0596743	0.0863643	0.0886572	0.0881141	0.0838664	0.0861212	0.0847964	0.0853003	0.0749336	0.0748235	0.0756064	0.0752401	0.0751325	0.0740702	0.0775417
96	0.206244	0.212177	0.21429	0.213435	0.211618	0.213739	0.212743	0.215368	0.211559	0.209592	0.208663	0.206748	0.205965	0.203364	0.21724	0.218813	0.219222	0.217966	0.214838	0.215144	0.215328	0.223184	0.223795	0.223524	0.224613	0.224543	0.223173	0.225406
97	0.162831	0.166534	0.170692	0.165158	0.170521	0.167551	0.166396	0.170408	0.174015	0.170267	0.17202	0.17064	0.172155	0.166743	0.162267	0.163953	0.160624	0.161029	0.15981	0.160002	0.159713	0.184334	0.185659	0.185814	0.185951	0.185812	0.187038	0.184551
98	0.0391343	0.0417735	0.0418876	0.0416887	0.0442061	0.0429206	0.0438765	0.0329872	0.0328249	0.0316822	0.0345557	0.0346791	0.0339126	0.0329156	0.0336837	0.0314035	0.0313601	0.0296322	0.0283255	0.0289667	0.0291425	0.0338801	0.0348057	0.0347183	0.0350841	0.0332564	0.034627	0.0345995
99	0.194246	0.196867	0.19978	0.197987	0.202614	0.199023	0.198906	0.200921	0.203716	0.202812	0.202519	0.200569	0.203853	0.198628	0.199623	0.199259	0.199148	0.195546	0.195106	0.197999	0.197689	0.216969	0.219536	0.223271	0.221496	0.220994	0.22293	0.221972
100	0.108535	0.111996	0.115158	0.107795	0.114414	0.108566	0.109223	0.117978	0.119461	0.117188	0.118169	0.114637	0.114393	0.111817	0.119595	0.117882	0.116491	0.114788	0.113338	0.115273	0.114529	0.133584	0.134335	0.133409	0.132371	0.132762	0.132881	0.128801
101	0.135611	0.14502	0.144228	0.146176	0.142977	0.143225	0.138327	0.152073	0.147533	0.146056	0.143627	0.139874	0.137774	0.138438	0.133304	0.135249	0.131826	0.127986	0.125618	0.124829	0.123978	0.140668	0.141193	0.139544	0.140421	0.140575	0.14106	0.142513
102	0.0539409	0.0626608	0.0592439	0.063648	0.0541143	0.0633496	0.0565132	0.0655753	0.0661035	0.066352	0.0677602	0.0692739	0.0677948	0.0646027	0.0558325	0.0503013	0.0502216	0.0496192	0.0485855	0.0506168	0.0493477	0.0637515	0.0629516	0.0633186	0.0626651	0.061685	0.0621499	0.0615106
103	0.0690133	0.0732822	0.0718386	0.0730591	0.0743606	0.0757604	0.0730731	0.0614913	0.0589879	0.0594983	0.0583273	0.0610463	0.0581412	0.0589766	0.0649869	0.062285	0.0599927	0.0568025	0.0564968	0.0555614	0.0553942	0.0739589	0.0725374	0.0711329	0.0699674	0.0676725	0.0687178	0.0679512
104	0.330754	0.338771	0.338658	0.333545	0.328523	0.333368	0.327932	0.182996	0.178622	0.170562	0.165303	0.163947	0.162292	0.16012	0.32966	0.335022	0.34101	0.343868	0.342971	0.342653	0.341254	0.294311	0.295484	0.296426	0.296657	0.301461	0.300147	0.300613
105	0.0391154	0.044048	0.0402136	0.0411907	0.0384919	0.0420326	0.0400496	0.0653717	0.0704608	0.0717456	0.0711444	0.0709222	0.0718711	0.0698185	0.0512498	0.0548269	0.0549513	0.051359	0.0520535	0.0523628	0.0519045	0.057677	0.0611873	0.0604061	0.0603138	0.059476	0.057296	0.0595988
106	0.0359797	0.0410928	0.0409371	0.0422608	0.0341172	0.0409423	0.0377235	0.05095	0.0506119	0.0502709	0.0538385	0.0524316	0.0504552	0.0508511	0.0414203	0.0386198	0.0387259	0.0401533	0.0384044	0.0414846	0.0391132	0.0401237	0.0379832	0.0401123	0.0400746	0.0410137	0.0421593	0.0412703
107	0.0351139	0.046128	0.0372711	0.0442108	0.0331312	0.0445214	0.0393654	0.0516886	0.047745	0.052482	0.0539498	0.0551028	0.0535958	0.0512473	0.0414835	0.0417054	0.0407259	0.0348023	0.0368847	0.0405538	0.041464	0.0400427	0.037476	0.0414395	0.0410513	0.0375396	0.0415373	0.0412413
108	0.0414068	0.0508953	0.0465451	0.0478838	0.0401595	0.0451589	0.0450024	0.0743082	0.0772712	0.0762552	0.0783787	0.0781926	0.0790069	0.0764707	0.0502106	0.0563616	0.0563111	0.0518791	0.0517989	0.0514622	0.0513145	0.0606572	0.0631343	0.062069	0.0613652	0.0618895	0.0579276	0.0613828
109	0.0459763	0.0519255	0.0529655	0.0535699	0.048871	0.0541163	0.0520626	0.0823248	0.0840775	0.0839168	0.0848668	0.0859262	0.0849608	0.0848463	0.0617012	0.062442	0.0626313	0.0613009	0.0588029	0.059655	0.0598035	0.0741896	0.0748782	0.0752555	0.0748183	0.0757074	0.0774012	0.076348
110	0.0753454	0.0808857	0.0806498	0.0821475	0.0829853	0.0797639	0.0792126	0.0575851	0.0587104	0.0577711	0.0575458	0.0569879	0.058744	0.0563898	0.0770446	0.0804213	0.0807189	0.0775117	0.0791406	0.0775815	0.0771402	0.0640163	0.0649782	0.0649374	0.0634429	0.0619472	0.060596	0.0629208
111	0.112545	0.115858	0.11924	0.119332	0.11792	0.118577	0.117233	0.0905842	0.087699	0.086351	0.087557	0.085165	0.0844516	0.0799885	0.111597	0.115916	0.119615	0.11729	0.114277	0.116566	0.115214	0.108671	0.110256	0.112836	0.113224	0.113729	0.116091	0.115911
112	0.0437123	0.0490212	0.0445054	0.0501328	0.0415717	0.0488866	0.0421785	0.0511863	0.0530844	0.0560215	0.0547521	0.0552931	0.053666	0.0528559	0.0430299	0.0418325	0.0416956	0.0414488	0.0405854	0.0434736	0.0466619	0.0639571	0.0662488	0.0669943	0.067459	0.0689907	0.0666779	0.0699402
113	0.234115	0.238642	0.237648	0.242708	0.242249	0.244322	0.24211	0.177723	0.181646	0.177514	0.177562	0.180169	0.181122	0.17899	0.186027	0.188378	0.187282	0.185527	0.189591	0.190254	0.190774	0.228537	0.229982	0.229746	0.228562	0.228864	0.225214	0.229352
114	0.130951	0.13586	0.134615	0.136377	0.133905	0.1352	0.132422	0.0986393	0.100399	0.099288	0.0990706	0.0983899	0.099316	0.097765	0.124643	0.126937	0.125999	0.125341	0.127042	0.125082	0.124868	0.101696	0.105329	0.103867	0.103515	0.100168	0.0974229	0.100508
115	0.0512019	0.0547888	0.0557099	0.0560438	0.0561967	0.0573583	0.0528676	0.0508176	0.050798	0.0527441	0.0536111	0.05024	0.0489027	0.0513768	0.0619569	0.0626476	0.0603805	0.0550384	0.0559339	0.0597391	0.0574071	0.0432759	0.0435644	0.0429095	0.0446777	0.0438997	0.0409817	0.0455426
116	0.202263	0.205911	0.204511	0.208518	0.207691	0.209742	0.206017	0.201344	0.202571	0.197445	0.195447	0.197111	0.198474	0.194075	0.207871	0.205412	0.203409	0.199976	0.196725	0.195035	0.191928	0.225976	0.231317	0.231073	0.225898	0.221327	0.218577	0.219099
117	0.0680062	0.0700398	0.0690791	0.069939	0.0691524	0.0693438	0.0673455	0.0524333	0.0497225	0.0481337	0.0502644	0.0501385	0.0491092	0.0486892	0.0623092	0.0609806	0.0589771	0.0571935	0.056131	0.0576484	0.0564869	0.0571682	0.0579257	0.0595365	0.0570073	0.0568467	0.0555985	0.0583593
118	0.147608	0.15646	0.15881	0.157426	0.154818	0.157135	0.154961	0.128853	0.130467	0.13035	0.130313	0.133176	0.129587	0.129468	0.139286	0.138651	0.13912	0.14175	0.142914	0.141449	0.145476	0.171997	0.17737	0.179041	0.183977	0.181375	0.187664	0.187663
